# Supplementary material for: The Genome-Wide Identification of Long Non-Coding RNAs Involved in Floral Thermogenesis in Nelumbo nucifera Gaertn
Source: Int J Mol Sci. 2022 Apr 28;23(9):4901. doi: 10.3390/ijms23094901 (PMC9102460; doi:10.3390/ijms23094901)
Supplement: Supplementary file 1 [file ijms-23-04901-s001.zip]

Archive with 8 entries (8 files):
- ijms-1676208 -supple fig proofed.pdf
- Table S1.pdf
- Table S2 .xlsx
- Table S3.xlsx
- Table S4.xlsx
- Table S5.xlsx
- Table S6.xlsx
- Table S7.xlsx
