# Supplementary material for: The Genome-Wide Identification of Long Non-Coding RNAs Involved in Floral Thermogenesis in Nelumbo nucifera Gaertn
Source: Int J Mol Sci. 2022 Apr 28;23(9):4901. doi: 10.3390/ijms23094901 (PMC9102460; doi:10.3390/ijms23094901)
Supplement: Supplementary file 1 [file ijms-23-04901-s001.zip › Table S2 .xlsx]

## Sheet: Table S2
Table S2: Cis-regulation genes of differentially expressed lncRNAs.
lncRNA	cis-regulation gene	pearson	spearman
LTCONS_00000077	NNU_10064	0.995314	0.974679
LTCONS_00000093	NNU_10068	0.615317	0.707107
LTCONS_00000203	NNU_23088	0.904723	0.948683
LTCONS_00000234	NNU_23121	0.654277	0.9
LTCONS_00000234	NNU_23119	0.949695	0.9
LTCONS_00000259	NNU_19694	0.747002	0.802955
LTCONS_00000267	NNU_19705	0.893681	1
LTCONS_00000339	NNU_00918	0.99047	1
LTCONS_00000340	NNU_00918	0.668489	0.7
LTCONS_00000351	NNU_00931	0.766323	0.7
LTCONS_00000378	NNU_00948	0.944739	0.9
LTCONS_00000416	NNU_00974	0.984295	1
LTCONS_00000439	NNU_00263	0.673803	0.8
LTCONS_00000460	NNU_00239	0.635649	0.707107
LTCONS_00000471	NNU_00229	0.88933	0.894427
LTCONS_00000501	NNU_02675	0.689622	0.9
LTCONS_00000509	NNU_02673	0.793311	0.8
LTCONS_00000577	NNU_02619	0.704197	0.872082
LTCONS_00000658	NNU_24710	0.856292	0.9
LTCONS_00000676	NNU_24729	0.858998	0.8
LTCONS_00000781	NNU_24675	0.753521	0.9
LTCONS_00000781	NNU_24678	0.950733	1
LTCONS_00000781	NNU_24677	0.618635	0.8
LTCONS_00000790	NNU_24678	0.987666	0.9
LTCONS_00000791	NNU_24678	0.969002	1
LTCONS_00000798	NNU_24679	0.614676	0.67082
LTCONS_00000837	NNU_03334	0.805784	0.707107
LTCONS_00000846	NNU_03350	0.915076	0.9
LTCONS_00000869	NNU_03371	0.900934	0.7
LTCONS_00000878	NNU_03374	0.940952	0.790569
LTCONS_00000935	NNU_16374	0.694224	0.8
LTCONS_00000936	NNU_16374	0.623941	0.707107
LTCONS_00000968	NNU_16406	0.798024	0.8
LTCONS_00000970	NNU_16404	0.932098	0.707107
LTCONS_00000972	NNU_16405	0.849569	0.9
LTCONS_00000972	NNU_16406	0.713348	0.7
LTCONS_00000978	NNU_16413	0.723112	0.7
LTCONS_00000979	NNU_16413	0.645937	0.718185
LTCONS_00001046	NNU_16460	0.834221	0.725476
LTCONS_00001070	NNU_16481	0.993785	1
LTCONS_00001071	NNU_16483	0.630381	0.707107
LTCONS_00001085	NNU_16497	1	1
LTCONS_00001120	NNU_09425	0.999189	0.725476
LTCONS_00001166	NNU_09391	0.963994	0.707107
LTCONS_00001169	NNU_09386	0.777183	0.9
LTCONS_00001198	NNU_09363	0.772816	0.707107
LTCONS_00001203	NNU_09356	0.952965	0.707107
LTCONS_00001210	NNU_09345	0.958681	1
LTCONS_00001236	NNU_09326	0.874171	0.67082
LTCONS_00001241	NNU_09323	0.877951	0.894427
LTCONS_00001242	NNU_09320	0.913306	1
LTCONS_00001251	NNU_09312	0.859336	0.9
LTCONS_00001259	NNU_09308	0.77925	0.666886
LTCONS_00001283	NNU_09284	0.84131	0.666886
LTCONS_00001400	NNU_10606	0.776508	0.707107
LTCONS_00001400	NNU_10607	0.961811	0.894427
LTCONS_00001515	NNU_10455	0.928277	0.7
LTCONS_00001556	NNU_10488	0.682147	0.9
LTCONS_00001556	NNU_10487	0.946493	0.9
LTCONS_00001583	NNU_10508	0.782114	0.9
LTCONS_00001614	NNU_10533	0.937295	1
LTCONS_00001768	NNU_16756	0.735132	0.7
LTCONS_00001791	NNU_16771	0.772805	0.7
LTCONS_00001791	NNU_16770	0.829688	0.7
LTCONS_00001833	NNU_23168	0.682941	0.9
LTCONS_00001843	NNU_23179	0.675421	0.707107
LTCONS_00001914	NNU_16193	0.845127	0.67082
LTCONS_00001941	NNU_20298	0.995055	1
LTCONS_00001967	NNU_20282	0.932057	0.8
LTCONS_00001987	NNU_20265	0.903308	0.9
LTCONS_00002055	NNU_11155	0.871276	0.9
LTCONS_00002064	NNU_11159	0.809426	0.7
LTCONS_00002132	NNU_11204	0.736175	0.7
LTCONS_00002136	NNU_11210	0.924446	1
LTCONS_00002159	NNU_11227	0.725219	0.9
LTCONS_00002161	NNU_11233	0.726272	1
LTCONS_00002190	NNU_11251	0.888189	0.820783
LTCONS_00002269	NNU_11320	0.648357	0.9
LTCONS_00002277	NNU_11340	0.914538	0.7
LTCONS_00002385	NNU_20576	1	1
LTCONS_00002387	NNU_20575	0.952498	0.707107
LTCONS_00002394	NNU_20569	0.739941	0.7
LTCONS_00002420	NNU_20556	0.690076	0.8
LTCONS_00002422	NNU_20557	1	1
LTCONS_00002432	NNU_20552	0.885802	0.67082
LTCONS_00002434	NNU_20552	0.922205	1
LTCONS_00002479	NNU_20508	0.754067	0.666886
LTCONS_00002509	NNU_20480	0.913388	0.7
LTCONS_00002513	NNU_20481	0.83251	0.67082
LTCONS_00002583	NNU_20428	0.973874	0.707107
LTCONS_00002587	NNU_20425	0.951092	0.67082
LTCONS_00002587	NNU_20428	0.978781	0.790569
LTCONS_00002622	NNU_20399	0.601041	0.7
LTCONS_00002637	NNU_20385	0.944072	0.9
LTCONS_00002638	NNU_20382	0.874941	1
LTCONS_00002655	NNU_20373	0.798287	0.8
LTCONS_00002731	NNU_20307	0.831063	0.707107
LTCONS_00002732	NNU_20307	0.831063	0.707107
LTCONS_00002762	NNU_10591	0.97611	0.7
LTCONS_00002763	NNU_10591	0.747125	0.7
LTCONS_00002768	NNU_10586	0.843745	0.8
LTCONS_00002769	NNU_10582	0.760662	0.67082
LTCONS_00002802	NNU_04028	0.907955	0.7
LTCONS_00002891	NNU_11032	0.609482	0.718185
LTCONS_00002946	NNU_11060	0.947371	1
LTCONS_00002946	NNU_11062	0.926975	0.974679
LTCONS_00002956	NNU_23187	0.880151	0.9
LTCONS_00002974	NNU_14216	0.872135	0.8
LTCONS_00003005	NNU_21274	0.708371	0.7
LTCONS_00003016	NNU_21284	0.779884	0.666886
LTCONS_00003021	NNU_21281	0.956843	1
LTCONS_00003045	NNU_24849	0.79566	0.8
LTCONS_00003045	NNU_24848	0.917131	0.9
LTCONS_00003046	NNU_24849	0.640712	0.9
LTCONS_00003046	NNU_24848	0.969802	1
LTCONS_00003077	NNU_11103	0.97267	0.7
LTCONS_00003166	NNU_06468	0.960159	0.894427
LTCONS_00003173	NNU_06472	0.643095	0.8
LTCONS_00003179	NNU_06485	0.864509	0.7
LTCONS_00003209	NNU_06515	0.861978	0.718185
LTCONS_00003210	NNU_06515	0.898989	0.9
LTCONS_00003268	NNU_01592	0.823374	0.707107
LTCONS_00003283	NNU_01584	0.896398	1
LTCONS_00003294	NNU_01570	0.689191	0.9
LTCONS_00003365	NNU_12899	0.622643	0.725476
LTCONS_00003400	NNU_12865	0.885714	0.7
LTCONS_00003454	NNU_12840	0.980298	0.894427
LTCONS_00003462	NNU_22608	0.962637	1
LTCONS_00003468	NNU_22615	0.816104	1
LTCONS_00003471	NNU_22614	0.995414	1
LTCONS_00003472	NNU_22614	0.830041	0.7
LTCONS_00003513	NNU_22649	0.944544	0.9
LTCONS_00003568	NNU_22684	0.892903	0.9
LTCONS_00003568	NNU_22681	0.722441	0.7
LTCONS_00003571	NNU_22688	0.8641	0.9
LTCONS_00003622	NNU_22491	0.835896	0.707107
LTCONS_00003622	NNU_22494	0.835896	0.707107
LTCONS_00003710	NNU_22406	0.942583	0.7
LTCONS_00003762	NNU_09918	0.754523	0.7
LTCONS_00003762	NNU_09919	0.731903	0.9
LTCONS_00003788	NNU_09890	0.803667	0.67082
LTCONS_00003836	NNU_16569	0.927091	0.894427
LTCONS_00003864	NNU_17212	0.784244	0.9
LTCONS_00003901	NNU_17181	0.732187	0.707107
LTCONS_00003942	NNU_17146	0.919155	1
LTCONS_00003973	NNU_17115	0.712833	0.67082
LTCONS_00003978	NNU_17112	0.686199	0.7
LTCONS_00003980	NNU_17112	0.840443	0.9
LTCONS_00003984	NNU_17112	0.737539	0.7
LTCONS_00003986	NNU_17112	0.891327	0.8
LTCONS_00003986	NNU_17116	0.685333	0.7
LTCONS_00003990	NNU_17113	0.978424	0.9
LTCONS_00004012	NNU_17076	0.620644	0.7
LTCONS_00004021	NNU_17073	0.638064	0.7
LTCONS_00004023	NNU_17071	0.991245	0.707107
LTCONS_00004025	NNU_17070	0.972739	0.7
LTCONS_00004066	NNU_17031	0.808818	0.7
LTCONS_00004066	NNU_17033	0.883897	0.894427
LTCONS_00004081	NNU_00112	0.778212	0.7
LTCONS_00004081	NNU_00106	0.783909	0.666886
LTCONS_00004098	NNU_00124	0.866353	0.67082
LTCONS_00004115	NNU_00178	0.895108	0.9
LTCONS_00004184	NNU_16234	0.825586	0.8
LTCONS_00004223	NNU_22546	0.629332	0.7
LTCONS_00004280	NNU_19229	0.802939	0.718185
LTCONS_00004339	NNU_08528	0.871547	0.9
LTCONS_00004349	NNU_08514	0.944246	0.7
LTCONS_00004375	NNU_08496	0.702592	0.782624
LTCONS_00004387	NNU_08484	0.708689	0.7
LTCONS_00004423	NNU_15746	0.998994	0.9
LTCONS_00004477	NNU_24355	0.606735	0.666886
LTCONS_00004478	NNU_24356	0.727941	0.894427
LTCONS_00004529	NNU_25938	0.890801	0.707107
LTCONS_00004597	NNU_25974	0.83042	0.666886
LTCONS_00004669	NNU_01179	0.845898	0.9
LTCONS_00004670	NNU_01177	0.61832	0.7
LTCONS_00004680	NNU_01182	0.901983	0.917663
LTCONS_00004690	NNU_01188	0.880938	0.707107
LTCONS_00004692	NNU_01189	0.693754	0.707107
LTCONS_00004712	NNU_19627	0.819338	0.820783
LTCONS_00004754	NNU_19648	0.859062	1
LTCONS_00004754	NNU_19649	0.610362	0.7
LTCONS_00004755	NNU_19648	0.979309	0.894427
LTCONS_00004762	NNU_19655	0.864205	0.9
LTCONS_00004824	NNU_09963	0.921878	0.9
LTCONS_00004826	NNU_09963	0.706908	0.8
LTCONS_00004847	NNU_09940	0.850795	0.894427
LTCONS_00004914	NNU_08917	0.915681	0.9
LTCONS_00005067	NNU_15825	0.933316	0.9
LTCONS_00005082	NNU_15832	0.75853	0.8
LTCONS_00005144	NNU_24624	0.927031	1
LTCONS_00005145	NNU_24624	0.995856	0.666886
LTCONS_00005146	NNU_24624	0.991177	0.894427
LTCONS_00005147	NNU_24624	0.99671	0.894427
LTCONS_00005148	NNU_24624	0.981265	0.707107
LTCONS_00005149	NNU_24624	0.981265	0.707107
LTCONS_00005197	NNU_23689	0.998497	0.790569
LTCONS_00005234	NNU_15920	0.829046	0.707107
LTCONS_00005260	NNU_15943	0.825009	0.707107
LTCONS_00005313	NNU_16008	0.957096	0.7
LTCONS_00005314	NNU_16008	0.986791	0.67082
LTCONS_00005338	NNU_16016	0.600869	0.7
LTCONS_00005457	NNU_14940	0.761167	0.7
LTCONS_00005553	NNU_10277	0.928742	0.9
LTCONS_00005554	NNU_10277	0.892746	0.9
LTCONS_00005566	NNU_10287	0.924478	1
LTCONS_00005566	NNU_10286	0.775706	0.9
LTCONS_00005579	NNU_10295	0.979001	1
LTCONS_00005602	NNU_10311	0.814025	0.8
LTCONS_00005708	NNU_03440	0.642459	0.7
LTCONS_00005720	NNU_03454	0.828044	0.7
LTCONS_00005790	NNU_19889	0.858873	0.894427
LTCONS_00005797	NNU_19888	0.636243	0.707107
LTCONS_00005816	NNU_19904	0.986938	0.9
LTCONS_00005878	NNU_23442	0.827549	0.9
LTCONS_00005883	NNU_23444	0.628668	0.8
LTCONS_00005886	NNU_23441	0.676115	0.666886
LTCONS_00005970	NNU_06296	0.801111	0.707107
LTCONS_00005980	NNU_06287	0.839107	0.9
LTCONS_00005991	NNU_06270	0.973411	0.707107
LTCONS_00005995	NNU_06272	0.676832	0.894427
LTCONS_00006002	NNU_06273	0.760879	0.7
LTCONS_00006029	NNU_06244	0.980028	0.790569
LTCONS_00006059	NNU_06228	0.973106	0.9
LTCONS_00006064	NNU_06224	0.734655	0.8
LTCONS_00006134	NNU_06170	0.677555	0.718185
LTCONS_00006140	NNU_06165	0.733212	0.7
LTCONS_00006198	NNU_06116	0.954591	0.8
LTCONS_00006202	NNU_06110	0.745545	0.9
LTCONS_00006207	NNU_06109	0.970632	0.9
LTCONS_00006216	NNU_06107	0.924365	0.7
LTCONS_00006216	NNU_06106	0.805156	0.9
LTCONS_00006237	NNU_06086	0.930568	1
LTCONS_00006254	NNU_06060	0.796022	0.9
LTCONS_00006264	NNU_06050	0.908398	0.9
LTCONS_00006332	NNU_08446	0.727227	0.684211
LTCONS_00006432	NNU_01496	0.688397	0.7
LTCONS_00006441	NNU_01490	0.872084	0.7
LTCONS_00006460	NNU_01484	0.842907	0.8
LTCONS_00006492	NNU_01456	0.938586	1
LTCONS_00006502	NNU_01450	0.812627	0.820783
LTCONS_00006515	NNU_01447	0.92357	0.8
LTCONS_00006674	NNU_14677	0.95995	0.820783
LTCONS_00006690	NNU_14662	0.931573	0.9
LTCONS_00006698	NNU_14661	0.936888	0.7
LTCONS_00006732	NNU_10069	0.959453	0.666886
LTCONS_00006732	NNU_10068	0.986171	0.725476
LTCONS_00006734	NNU_10069	0.945682	0.707107
LTCONS_00006784	NNU_23067	0.754066	0.7
LTCONS_00006794	NNU_23080	0.754559	0.707107
LTCONS_00006813	NNU_23094	0.780758	0.894427
LTCONS_00006814	NNU_23094	0.779415	0.7
LTCONS_00006815	NNU_23094	0.890442	0.8
LTCONS_00006826	NNU_23097	0.791308	0.718185
LTCONS_00006826	NNU_23096	0.961892	0.820783
LTCONS_00006890	NNU_19691	0.829442	0.8
LTCONS_00006890	NNU_19694	0.825715	0.894427
LTCONS_00006896	NNU_19695	0.606334	0.8
LTCONS_00006929	NNU_00924	0.974488	0.725476
LTCONS_00006931	NNU_00925	0.97125	0.894427
LTCONS_00006931	NNU_00922	0.9842	1
LTCONS_00006936	NNU_00932	0.868737	0.7
LTCONS_00006944	NNU_00941	0.716554	0.872082
LTCONS_00006949	NNU_00947	0.662693	0.8
LTCONS_00006962	NNU_00957	0.756127	0.707107
LTCONS_00006962	NNU_00954	0.656889	0.8
LTCONS_00007005	NNU_00260	0.947447	0.707107
LTCONS_00007133	NNU_02634	0.940926	1
LTCONS_00007133	NNU_02633	0.799906	0.7
LTCONS_00007351	NNU_18367	0.867589	0.8
LTCONS_00007391	NNU_24691	0.923691	0.872082
LTCONS_00007408	NNU_24678	0.964415	1
LTCONS_00007418	NNU_24657	0.919353	0.707107
LTCONS_00007434	NNU_24651	0.9703	0.917663
LTCONS_00007484	NNU_03361	0.83265	0.974679
LTCONS_00007497	NNU_03372	0.757928	0.7
LTCONS_00007526	NNU_03398	0.607428	0.707107
LTCONS_00007556	NNU_16365	0.953753	0.9
LTCONS_00007592	NNU_16392	0.971098	0.9
LTCONS_00007616	NNU_16415	0.782982	0.7
LTCONS_00007644	NNU_16438	0.948175	0.9
LTCONS_00007654	NNU_16456	0.84463	0.9
LTCONS_00007659	NNU_16464	0.79761	0.8
LTCONS_00007680	NNU_16481	0.902156	0.9
LTCONS_00007683	NNU_16481	0.824628	0.9
LTCONS_00007710	NNU_16500	0.739683	0.615587
LTCONS_00007718	NNU_23703	0.987066	0.707107
LTCONS_00007751	NNU_09409	0.720933	0.7
LTCONS_00007767	NNU_09386	0.987088	1
LTCONS_00007839	NNU_09319	0.890518	0.9
LTCONS_00007841	NNU_09319	0.717613	0.707107
LTCONS_00007862	NNU_09308	0.613852	0.8
LTCONS_00007887	NNU_09298	0.847301	0.8
LTCONS_00007895	NNU_09293	0.863541	0.7
LTCONS_00008041	NNU_10392	0.740436	1
LTCONS_00008057	NNU_10409	0.98203	0.7
LTCONS_00008057	NNU_10411	0.998655	0.9
LTCONS_00008116	NNU_10454	0.959863	0.872082
LTCONS_00008117	NNU_10454	0.996284	0.9
LTCONS_00008119	NNU_10454	0.856981	0.9
LTCONS_00008120	NNU_10454	0.927727	1
LTCONS_00008123	NNU_10453	0.880087	0.9
LTCONS_00008183	NNU_10517	0.88062	0.7
LTCONS_00008185	NNU_10518	0.747015	0.8
LTCONS_00008193	NNU_10522	0.607174	0.782624
LTCONS_00008220	NNU_10548	0.825762	0.872082
LTCONS_00008220	NNU_10544	0.715686	0.763158
LTCONS_00008355	NNU_16775	0.78796	0.9
LTCONS_00008361	NNU_16782	0.738729	0.707107
LTCONS_00008371	NNU_16785	0.607192	0.7
LTCONS_00008465	NNU_16192	0.940003	0.7
LTCONS_00008547	NNU_11116	0.937145	0.9
LTCONS_00008547	NNU_11118	0.954371	0.9
LTCONS_00008562	NNU_11133	0.86392	1
LTCONS_00008567	NNU_11135	0.952687	0.9
LTCONS_00008605	NNU_11168	0.965224	0.974679
LTCONS_00008616	NNU_11176	0.852998	0.9
LTCONS_00008616	NNU_11178	0.99252	0.9
LTCONS_00008621	NNU_11183	0.862145	1
LTCONS_00008637	NNU_11196	0.882839	0.866025
LTCONS_00008677	NNU_11242	1	1
LTCONS_00008694	NNU_11262	0.894971	0.725476
LTCONS_00008695	NNU_11265	0.774864	0.666886
LTCONS_00008748	NNU_11307	0.998907	1
LTCONS_00008752	NNU_11310	0.761793	0.7
LTCONS_00008767	NNU_11322	0.843576	0.974679
LTCONS_00008842	NNU_20604	0.834624	0.9
LTCONS_00008885	NNU_20576	0.990914	0.707107
LTCONS_00008899	NNU_20564	0.976484	0.974679
LTCONS_00008921	NNU_20547	0.609934	0.9
LTCONS_00008922	NNU_20547	0.778048	1
LTCONS_00008979	NNU_20511	0.699633	0.707107
LTCONS_00008991	NNU_20506	0.951796	0.707107
LTCONS_00009002	NNU_20500	0.785203	0.782624
LTCONS_00009067	NNU_20451	0.687541	0.67082
LTCONS_00009216	NNU_20314	0.964365	0.894427
LTCONS_00009250	NNU_10591	0.968642	0.894427
LTCONS_00009252	NNU_10591	0.958641	1
LTCONS_00009351	NNU_04065	0.957643	0.7
LTCONS_00009402	NNU_11029	0.735813	0.9
LTCONS_00009420	NNU_11045	0.831776	0.666886
LTCONS_00009461	NNU_14230	0.831606	0.7
LTCONS_00009510	NNU_21260	0.96707	0.725476
LTCONS_00009535	NNU_21278	0.868019	0.707107
LTCONS_00009547	NNU_24873	0.865107	0.9
LTCONS_00009549	NNU_24874	0.79626	0.7
LTCONS_00009649	NNU_06431	0.633318	0.67082
LTCONS_00009664	NNU_06442	0.940868	0.7
LTCONS_00009675	NNU_06447	0.729792	0.8
LTCONS_00009697	NNU_06462	0.806906	0.9
LTCONS_00009704	NNU_06465	0.994357	0.894427
LTCONS_00009708	NNU_06465	0.999397	1
LTCONS_00009709	NNU_06468	0.904515	0.8
LTCONS_00009711	NNU_06468	0.79942	1
LTCONS_00009873	NNU_21129	0.944583	0.894427
LTCONS_00009874	NNU_21129	0.949283	0.894427
LTCONS_00009900	NNU_21142	1	1
LTCONS_00009901	NNU_21142	0.997178	0.707107
LTCONS_00009921	NNU_12899	0.811273	0.872082
LTCONS_00009996	NNU_12840	0.980866	0.894427
LTCONS_00010009	NNU_22608	0.999239	1
LTCONS_00010014	NNU_22615	0.73336	0.7
LTCONS_00010052	NNU_22647	0.674275	0.7
LTCONS_00010058	NNU_22656	0.979802	0.894427
LTCONS_00010197	NNU_22460	0.975378	0.9
LTCONS_00010234	NNU_22436	0.766423	0.9
LTCONS_00010234	NNU_22435	0.912486	0.9
LTCONS_00010271	NNU_22406	0.851339	0.7
LTCONS_00010283	NNU_21180	0.660669	0.707107
LTCONS_00010317	NNU_09900	0.898334	0.9
LTCONS_00010326	NNU_09887	0.990518	0.9
LTCONS_00010328	NNU_09883	0.96396	0.9
LTCONS_00010328	NNU_09888	0.849717	0.8
LTCONS_00010331	NNU_09880	0.997988	0.707107
LTCONS_00010368	NNU_05943	0.7564	0.8
LTCONS_00010416	NNU_16574	0.809891	0.8
LTCONS_00010421	NNU_16574	0.848552	1
LTCONS_00010422	NNU_16574	0.684992	0.8
LTCONS_00010445	NNU_17222	0.918243	0.707107
LTCONS_00010506	NNU_17160	0.952938	0.974679
LTCONS_00010546	NNU_17130	0.950751	0.666886
LTCONS_00010620	NNU_17075	0.988454	0.820783
LTCONS_00010621	NNU_17075	0.993577	0.707107
LTCONS_00010623	NNU_17075	0.910944	1
LTCONS_00010624	NNU_17075	0.798774	0.7
LTCONS_00010634	NNU_17074	0.844741	0.9
LTCONS_00010634	NNU_17071	0.806441	0.707107
LTCONS_00010635	NNU_17070	0.975638	0.9
LTCONS_00010687	NNU_17041	0.909764	0.9
LTCONS_00010698	NNU_17037	0.739476	0.8
LTCONS_00010701	NNU_17035	0.968342	1
LTCONS_00010723	NNU_00112	0.797435	0.7
LTCONS_00010777	NNU_16295	0.879839	0.7
LTCONS_00010792	NNU_16285	0.940571	0.9
LTCONS_00010795	NNU_16277	0.895665	0.790569
LTCONS_00010797	NNU_16277	0.878984	0.894427
LTCONS_00010820	NNU_16264	0.853937	0.894427
LTCONS_00010886	NNU_22552	0.735722	0.8
LTCONS_00010895	NNU_22545	0.765488	0.7
LTCONS_00010895	NNU_22546	0.712495	0.7
LTCONS_00010941	NNU_19221	0.884448	0.7
LTCONS_00011004	NNU_19268	0.875766	0.707107
LTCONS_00011019	NNU_08527	0.761207	0.782624
LTCONS_00011022	NNU_08528	0.855349	0.9
LTCONS_00011023	NNU_08528	0.902787	0.7
LTCONS_00011041	NNU_08509	0.679042	0.782624
LTCONS_00011057	NNU_08491	0.828171	0.67082
LTCONS_00011098	NNU_15722	0.910326	0.7
LTCONS_00011098	NNU_15723	0.794975	0.8
LTCONS_00011107	NNU_15728	0.999589	0.745356
LTCONS_00011117	NNU_15745	0.930933	0.9
LTCONS_00011189	NNU_24359	0.918933	0.707107
LTCONS_00011210	NNU_25938	0.755492	0.707107
LTCONS_00011212	NNU_25937	0.90801	0.974679
LTCONS_00011212	NNU_25938	0.993859	0.725476
LTCONS_00011213	NNU_25937	0.832567	0.7
LTCONS_00011213	NNU_25938	0.977972	0.707107
LTCONS_00011231	NNU_25962	0.9013	0.8
LTCONS_00011280	NNU_25983	0.993436	0.9
LTCONS_00011282	NNU_25983	0.999041	1
LTCONS_00011347	NNU_01173	0.818211	0.9
LTCONS_00011347	NNU_01172	0.993971	1
LTCONS_00011350	NNU_01173	0.894951	0.9
LTCONS_00011350	NNU_01172	0.966828	1
LTCONS_00011373	NNU_01196	0.684011	0.7
LTCONS_00011382	NNU_19614	0.753839	0.9
LTCONS_00011395	NNU_19624	0.914007	0.9
LTCONS_00011400	NNU_19624	0.828391	0.8
LTCONS_00011406	NNU_19628	0.608974	0.7
LTCONS_00011428	NNU_19651	0.895295	0.7
LTCONS_00011429	NNU_19660	0.853882	0.8
LTCONS_00011431	NNU_19657	0.810143	0.707107
LTCONS_00011438	NNU_19665	0.86548	0.9
LTCONS_00011499	NNU_09941	0.882049	0.948683
LTCONS_00011499	NNU_09942	0.946643	1
LTCONS_00011599	NNU_08944	0.800171	0.9
LTCONS_00011650	NNU_04286	0.989264	0.725476
LTCONS_00011650	NNU_04287	0.961609	0.790569
LTCONS_00011705	NNU_04244	0.92083	0.9
LTCONS_00011743	NNU_15782	0.859595	0.9
LTCONS_00011749	NNU_15788	0.768239	0.9
LTCONS_00011755	NNU_15793	0.724895	0.666886
LTCONS_00011764	NNU_15802	0.761691	0.7
LTCONS_00011784	NNU_15817	0.935125	0.894427
LTCONS_00011792	NNU_15820	0.803968	0.707107
LTCONS_00011792	NNU_15821	0.803968	0.707107
LTCONS_00011820	NNU_15841	0.928227	0.9
LTCONS_00011820	NNU_15839	0.92477	0.9
LTCONS_00011826	NNU_15844	0.884751	0.8
LTCONS_00011848	NNU_24642	0.910641	0.8
LTCONS_00011853	NNU_24638	0.927526	0.872082
LTCONS_00011897	NNU_23681	0.745829	0.8
LTCONS_00011903	NNU_23685	0.753401	0.7
LTCONS_00011933	NNU_15904	0.7613	0.9
LTCONS_00012030	NNU_16008	0.940402	0.9
LTCONS_00012031	NNU_16008	0.973808	0.872082
LTCONS_00012133	NNU_14960	0.825996	1
LTCONS_00012171	NNU_12682	0.738275	0.7
LTCONS_00012280	NNU_10298	0.773992	0.7
LTCONS_00012286	NNU_10300	0.869784	0.707107
LTCONS_00012312	NNU_10311	0.793839	0.9
LTCONS_00012344	NNU_10341	0.870619	0.707107
LTCONS_00012407	NNU_00653	0.817387	0.8
LTCONS_00012452	NNU_03432	0.700906	0.894427
LTCONS_00012458	NNU_03437	0.773887	0.7
LTCONS_00012463	NNU_03440	0.999718	0.707107
LTCONS_00012464	NNU_03444	0.994363	1
LTCONS_00012478	NNU_03461	0.929041	0.782624
LTCONS_00012487	NNU_03463	0.763928	0.872082
LTCONS_00012514	NNU_03481	0.979699	1
LTCONS_00012540	NNU_03495	0.981639	1
LTCONS_00012614	NNU_19897	0.947939	0.7
LTCONS_00012688	NNU_23448	0.965228	0.9
LTCONS_00012698	NNU_23442	0.975377	1
LTCONS_00012699	NNU_23442	0.622096	0.615587
LTCONS_00012716	NNU_23429	0.730286	0.7
LTCONS_00012730	NNU_23423	0.81771	0.707107
LTCONS_00012734	NNU_23418	0.752635	0.9
LTCONS_00012734	NNU_23423	0.978169	0.707107
LTCONS_00012735	NNU_23418	0.872778	0.782624
LTCONS_00012813	NNU_06310	0.943838	0.7
LTCONS_00012823	NNU_06302	0.953088	0.894427
LTCONS_00012884	NNU_06253	0.961106	0.9
LTCONS_00012938	NNU_06220	0.711513	0.866025
LTCONS_00012947	NNU_06218	0.932531	0.707107
LTCONS_00012979	NNU_06193	0.658481	0.7
LTCONS_00012986	NNU_06188	0.757643	0.872082
LTCONS_00012987	NNU_06188	0.985355	0.872082
LTCONS_00012988	NNU_06188	0.7222	0.666886
LTCONS_00012995	NNU_06177	0.767885	0.8
LTCONS_00013000	NNU_06177	0.649044	0.8
LTCONS_00013015	NNU_06165	0.988121	1
LTCONS_00013070	NNU_06129	0.6958	0.7
LTCONS_00013071	NNU_06124	0.891609	0.9
LTCONS_00013076	NNU_06124	0.778002	0.8
LTCONS_00013093	NNU_06106	0.962009	1
LTCONS_00013154	NNU_06066	0.607985	0.707107
LTCONS_00013223	NNU_08468	0.649618	0.725476
LTCONS_00013231	NNU_08466	0.952113	0.7
LTCONS_00013251	NNU_08453	0.925837	0.707107
LTCONS_00013284	NNU_01538	0.697208	0.9
LTCONS_00013341	NNU_01491	0.780006	0.9
LTCONS_00013417	NNU_01416	0.674652	0.684211
LTCONS_00013535	NNU_12712	0.788539	0.820783
LTCONS_00013606	NNU_12751	0.786649	0.8
LTCONS_00013611	NNU_12761	0.70082	0.8
LTCONS_00013614	NNU_12761	0.789726	0.8
LTCONS_00013670	NNU_12787	0.864407	0.9
LTCONS_00013691	NNU_12810	0.999785	0.974679
LTCONS_00013787	NNU_14748	0.918025	0.707107
LTCONS_00013867	NNU_14974	0.766722	0.7
LTCONS_00013892	NNU_05603	0.969925	0.666886
LTCONS_00013897	NNU_05603	0.984991	0.917663
LTCONS_00013935	NNU_09576	0.78538	0.67082
LTCONS_00013955	NNU_21188	0.992376	0.894427
LTCONS_00013979	NNU_21200	0.809612	0.872082
LTCONS_00013979	NNU_21197	0.838157	0.872082
LTCONS_00014003	NNU_21218	0.91175	0.67082
LTCONS_00014020	NNU_01826	0.883931	1
LTCONS_00014039	NNU_00012	0.999261	0.9
LTCONS_00014050	NNU_00027	0.68139	0.7
LTCONS_00014190	NNU_24818	0.742144	0.710526
LTCONS_00014327	NNU_23569	0.881235	0.648886
LTCONS_00014403	NNU_03176	0.879556	0.9
LTCONS_00014417	NNU_03183	0.776785	0.7
LTCONS_00014425	NNU_03184	0.657663	0.7
LTCONS_00014476	NNU_12707	0.688377	0.820783
LTCONS_00014625	NNU_12811	0.875304	0.688247
LTCONS_00014628	NNU_12811	0.7222	0.67082
LTCONS_00014629	NNU_12811	0.997327	0.894427
LTCONS_00014648	NNU_12818	0.910045	0.8
LTCONS_00014669	NNU_14708	0.865107	0.8
LTCONS_00014735	NNU_14756	0.942272	1
LTCONS_00014789	NNU_05596	0.736238	0.7
LTCONS_00014835	NNU_09577	0.756549	0.8
LTCONS_00014839	NNU_09585	0.795734	0.707107
LTCONS_00014915	NNU_00012	0.994577	0.707107
LTCONS_00014922	NNU_00017	0.622424	0.872082
LTCONS_00014922	NNU_00018	0.858845	0.7
LTCONS_00014923	NNU_00017	0.627408	0.615587
LTCONS_00014924	NNU_00017	0.708443	0.666886
LTCONS_00014925	NNU_00018	0.648474	0.7
LTCONS_00014926	NNU_00017	0.900135	0.974679
LTCONS_00014948	NNU_00029	0.708781	0.7
LTCONS_00014950	NNU_00029	0.797095	0.7
LTCONS_00014951	NNU_00029	0.824974	0.9
LTCONS_00014969	NNU_00043	0.890662	0.707107
LTCONS_00014998	NNU_00058	0.608392	0.707107
LTCONS_00015045	NNU_24787	0.759141	0.9
LTCONS_00015046	NNU_24787	0.78827	0.9
LTCONS_00015142	NNU_19811	0.893184	0.872082
LTCONS_00015155	NNU_00173	0.722596	0.707107
LTCONS_00015159	NNU_17965	0.618237	0.7
LTCONS_00015308	NNU_16090	0.693498	0.718185
LTCONS_00015336	NNU_03185	0.645448	0.707107
LTCONS_00015397	NNU_23508	0.933119	0.974679
LTCONS_00015505	NNU_04722	0.646413	0.67082
LTCONS_00015558	NNU_23387	0.987395	1
LTCONS_00015590	NNU_23367	0.851265	0.974679
LTCONS_00015608	NNU_23349	0.793312	0.9
LTCONS_00015620	NNU_23344	0.960846	0.9
LTCONS_00015640	NNU_23329	0.700431	0.894427
LTCONS_00015673	NNU_23279	0.84426	0.894427
LTCONS_00015682	NNU_11475	0.638817	0.67082
LTCONS_00015688	NNU_11472	0.914609	0.9
LTCONS_00015708	NNU_11456	0.989912	0.707107
LTCONS_00015730	NNU_08285	0.788465	0.7
LTCONS_00015730	NNU_08286	0.870219	0.872082
LTCONS_00015747	NNU_01117	0.654305	0.7
LTCONS_00015759	NNU_01119	0.975483	0.7
LTCONS_00015789	NNU_01086	0.878793	0.872082
LTCONS_00015802	NNU_01082	0.875134	0.894427
LTCONS_00015820	NNU_01070	0.850004	0.872082
LTCONS_00015827	NNU_01067	0.881767	1
LTCONS_00015861	NNU_19466	0.949911	0.974679
LTCONS_00015926	NNU_19030	0.84351	0.894427
LTCONS_00015938	NNU_19024	0.888799	0.9
LTCONS_00015954	NNU_19001	0.98108	0.7
LTCONS_00015986	NNU_18982	0.86499	0.9
LTCONS_00015986	NNU_18988	0.783843	0.7
LTCONS_00016021	NNU_09683	0.679426	0.820783
LTCONS_00016029	NNU_09688	0.755801	0.7
LTCONS_00016048	NNU_09696	0.916206	0.8
LTCONS_00016049	NNU_09696	0.927261	0.9
LTCONS_00016056	NNU_09701	0.955041	0.707107
LTCONS_00016081	NNU_09719	0.62705	0.7
LTCONS_00016125	NNU_09766	0.992934	0.725476
LTCONS_00016141	NNU_09778	0.896629	0.707107
LTCONS_00016175	NNU_09799	0.96669	0.8
LTCONS_00016185	NNU_09796	0.683442	0.7
LTCONS_00016281	NNU_23390	0.793673	0.7
LTCONS_00016304	NNU_23371	0.9036	0.9
LTCONS_00016307	NNU_23370	0.920167	0.707107
LTCONS_00016308	NNU_23370	0.924136	0.707107
LTCONS_00016366	NNU_23332	0.619266	0.763158
LTCONS_00016420	NNU_23294	0.735192	0.8
LTCONS_00016466	NNU_23275	0.671981	0.67082
LTCONS_00016502	NNU_11452	0.907842	0.9
LTCONS_00016543	NNU_01079	0.734718	0.707107
LTCONS_00016544	NNU_01080	0.843797	0.8
LTCONS_00016572	NNU_01048	0.701174	0.9
LTCONS_00016573	NNU_01050	0.730708	0.718185
LTCONS_00016626	NNU_19446	0.90971	1
LTCONS_00016626	NNU_19447	0.955975	1
LTCONS_00016707	NNU_19026	0.74305	0.7
LTCONS_00016740	NNU_19001	0.776672	0.8
LTCONS_00016768	NNU_18979	0.68649	0.9
LTCONS_00016769	NNU_18979	0.697867	0.7
LTCONS_00016840	NNU_09718	0.98152	0.707107
LTCONS_00016923	NNU_09791	0.672495	0.9
LTCONS_00017091	NNU_01681	0.97333	0.7
LTCONS_00017091	NNU_01682	0.72382	0.8
LTCONS_00017092	NNU_01681	0.991667	0.9
LTCONS_00017093	NNU_01682	0.888266	0.9
LTCONS_00017093	NNU_01681	0.633639	0.9
LTCONS_00017098	NNU_01671	0.829861	0.707107
LTCONS_00017112	NNU_01664	0.968597	0.9
LTCONS_00017115	NNU_01659	0.91266	0.7
LTCONS_00017117	NNU_01650	0.986842	0.9
LTCONS_00017122	NNU_01655	0.999059	1
LTCONS_00017136	NNU_01646	0.920439	0.7
LTCONS_00017177	NNU_15261	0.969662	1
LTCONS_00017181	NNU_15261	0.799426	0.707107
LTCONS_00017244	NNU_02785	0.810677	0.820783
LTCONS_00017249	NNU_02789	0.922986	1
LTCONS_00017267	NNU_02811	0.886271	0.820783
LTCONS_00017307	NNU_02835	0.829193	0.9
LTCONS_00017307	NNU_02836	0.957798	0.9
LTCONS_00017316	NNU_02848	0.988982	1
LTCONS_00017317	NNU_02848	0.726464	0.7
LTCONS_00017319	NNU_02846	0.977959	0.7
LTCONS_00017321	NNU_02845	0.700955	0.9
LTCONS_00017349	NNU_02857	0.968331	0.9
LTCONS_00017368	NNU_02889	0.725486	0.894427
LTCONS_00017369	NNU_02889	0.943405	0.894427
LTCONS_00017378	NNU_02895	0.771588	0.7
LTCONS_00017406	NNU_02922	0.791042	0.9
LTCONS_00017407	NNU_02922	0.941363	0.820783
LTCONS_00017410	NNU_02922	0.780426	0.8
LTCONS_00017441	NNU_02956	0.602086	0.707107
LTCONS_00017441	NNU_02959	0.933047	1
LTCONS_00017453	NNU_02968	0.696825	0.9
LTCONS_00017516	NNU_03017	0.81317	0.8
LTCONS_00017516	NNU_03009	0.714786	0.8
LTCONS_00017517	NNU_03017	0.901076	0.7
LTCONS_00017517	NNU_03009	0.916237	0.7
LTCONS_00017518	NNU_03019	0.806415	0.8
LTCONS_00017535	NNU_03024	0.997155	0.790569
LTCONS_00017544	NNU_03031	0.983103	0.790569
LTCONS_00017575	NNU_03067	0.670451	0.811107
LTCONS_00017579	NNU_03064	0.935769	0.666886
LTCONS_00017582	NNU_03069	0.872676	0.9
LTCONS_00017592	NNU_03075	0.918355	1
LTCONS_00017594	NNU_03075	0.936485	1
LTCONS_00017595	NNU_03075	0.926133	0.9
LTCONS_00017601	NNU_03071	0.774183	0.7
LTCONS_00017602	NNU_03071	0.622857	0.666886
LTCONS_00017604	NNU_03071	0.737704	0.7
LTCONS_00017630	NNU_03093	0.754577	0.707107
LTCONS_00017732	NNU_01659	0.907091	0.8
LTCONS_00017733	NNU_01656	0.9484	0.9
LTCONS_00017757	NNU_01637	0.951704	0.894427
LTCONS_00017865	NNU_02779	0.739622	0.8
LTCONS_00017950	NNU_02841	0.744191	0.718185
LTCONS_00017967	NNU_02852	0.908882	0.7
LTCONS_00017992	NNU_02892	0.974855	0.707107
LTCONS_00018016	NNU_02903	0.67321	0.8
LTCONS_00018079	NNU_02962	0.980392	0.9
LTCONS_00018079	NNU_02964	0.755998	0.9
LTCONS_00018092	NNU_02972	0.859406	0.8
LTCONS_00018100	NNU_02969	0.68767	0.707107
LTCONS_00018101	NNU_02979	0.706563	0.820783
LTCONS_00018103	NNU_02977	0.624395	0.7
LTCONS_00018142	NNU_03013	0.965616	0.7
LTCONS_00018218	NNU_03076	0.664376	0.666886
LTCONS_00018425	NNU_06616	0.71488	0.790569
LTCONS_00018431	NNU_06615	0.79374	0.9
LTCONS_00018447	NNU_06630	0.774011	0.7
LTCONS_00018493	NNU_06674	0.700498	0.9
LTCONS_00018520	NNU_06685	0.735189	0.7
LTCONS_00018536	NNU_06694	0.773513	0.725476
LTCONS_00018577	NNU_06725	0.73478	0.8
LTCONS_00018584	NNU_06724	0.600798	0.718185
LTCONS_00018584	NNU_06722	0.754127	0.820783
LTCONS_00018590	NNU_06729	0.931785	0.707107
LTCONS_00018597	NNU_06735	0.652501	0.9
LTCONS_00018603	NNU_06739	0.997561	0.707107
LTCONS_00018629	NNU_06762	0.700184	0.707107
LTCONS_00018632	NNU_06763	0.859218	0.67082
LTCONS_00018660	NNU_06787	0.878658	1
LTCONS_00018660	NNU_06788	0.767562	0.7
LTCONS_00018694	NNU_06822	0.859119	0.9
LTCONS_00018724	NNU_06837	0.924163	1
LTCONS_00018727	NNU_06838	0.616467	0.8
LTCONS_00018738	NNU_06846	0.666856	0.707107
LTCONS_00018757	NNU_06858	0.912064	0.67082
LTCONS_00018773	NNU_06873	0.776561	0.894427
LTCONS_00018773	NNU_06871	0.895981	0.9
LTCONS_00018783	NNU_06881	0.792387	0.707107
LTCONS_00018821	NNU_06904	0.938578	0.9
LTCONS_00018822	NNU_06910	0.85523	0.8
LTCONS_00018822	NNU_06904	0.854674	0.9
LTCONS_00018839	NNU_06920	0.759085	0.8
LTCONS_00018850	NNU_06930	0.865	0.9
LTCONS_00018959	NNU_06581	0.994553	0.8
LTCONS_00019021	NNU_06611	0.713877	0.707107
LTCONS_00019030	NNU_06611	0.622906	0.707107
LTCONS_00019042	NNU_06620	0.778032	0.921053
LTCONS_00019043	NNU_06618	0.95572	0.9
LTCONS_00019049	NNU_06625	0.824596	0.8
LTCONS_00019050	NNU_06624	0.785746	0.7
LTCONS_00019075	NNU_06645	0.777254	0.7
LTCONS_00019113	NNU_06669	0.894856	0.707107
LTCONS_00019126	NNU_06678	0.804848	0.7
LTCONS_00019160	NNU_06692	0.819778	0.9
LTCONS_00019173	NNU_06699	0.650905	0.718185
LTCONS_00019174	NNU_06698	0.601765	0.707107
LTCONS_00019205	NNU_06718	0.878543	0.8
LTCONS_00019218	NNU_06735	0.671389	0.820783
LTCONS_00019284	NNU_06772	0.769409	0.9
LTCONS_00019285	NNU_06773	0.890391	0.9
LTCONS_00019292	NNU_06780	0.949289	0.707107
LTCONS_00019305	NNU_06786	0.995353	0.707107
LTCONS_00019330	NNU_06795	0.684209	0.707107
LTCONS_00019376	NNU_06838	0.83622	0.9
LTCONS_00019428	NNU_06882	0.890848	0.9
LTCONS_00019465	NNU_06894	0.697037	0.707107
LTCONS_00019541	NNU_06953	0.770905	0.7
LTCONS_00019564	NNU_19942	0.642013	0.718185
LTCONS_00019648	NNU_18411	0.843067	0.67082
LTCONS_00019684	NNU_18438	0.703235	0.8
LTCONS_00019685	NNU_18440	0.973432	0.9
LTCONS_00019779	NNU_18530	0.91477	1
LTCONS_00019779	NNU_18526	0.68093	0.7
LTCONS_00019809	NNU_09607	0.880946	0.974679
LTCONS_00019824	NNU_09621	0.976861	1
LTCONS_00019826	NNU_09622	0.756847	0.8
LTCONS_00019879	NNU_09449	0.904297	0.707107
LTCONS_00019900	NNU_09458	0.959819	0.7
LTCONS_00019916	NNU_09469	0.957438	0.9
LTCONS_00019922	NNU_09473	0.728005	0.8
LTCONS_00019963	NNU_09523	0.659415	0.8
LTCONS_00019977	NNU_09528	0.749563	0.707107
LTCONS_00020152	NNU_18483	0.965055	0.9
LTCONS_00020152	NNU_18484	0.894004	0.707107
LTCONS_00020156	NNU_18490	0.672315	0.8
LTCONS_00020188	NNU_18515	0.762034	0.7
LTCONS_00020229	NNU_09603	0.830493	0.9
LTCONS_00020278	NNU_01268	0.811126	0.707107
LTCONS_00020287	NNU_01270	0.964761	1
LTCONS_00020329	NNU_09469	0.879437	0.9
LTCONS_00020420	NNU_09527	0.647859	0.67082
LTCONS_00020422	NNU_09529	0.951308	0.707107
LTCONS_00020427	NNU_09535	0.944721	0.9
LTCONS_00020437	NNU_09544	0.665677	0.8
LTCONS_00020457	NNU_09558	0.672911	0.9
LTCONS_00020471	NNU_09848	0.754233	0.9
LTCONS_00020515	NNU_05951	0.860151	0.9
LTCONS_00020570	NNU_16625	0.87893	0.725476
LTCONS_00020665	NNU_24395	0.905824	0.9
LTCONS_00020680	NNU_24406	0.751863	0.7
LTCONS_00020685	NNU_24408	0.996478	0.67082
LTCONS_00020709	NNU_24423	0.860122	0.8
LTCONS_00020731	NNU_24433	0.8187	0.7
LTCONS_00020881	NNU_24524	0.896328	0.8
LTCONS_00020902	NNU_24544	0.829718	0.9
LTCONS_00020912	NNU_24551	0.729891	0.7
LTCONS_00020993	NNU_24609	0.820351	0.615587
LTCONS_00021039	NNU_16624	0.85925	0.872082
LTCONS_00021044	NNU_16629	0.941658	1
LTCONS_00021044	NNU_16628	0.963127	0.9
LTCONS_00021048	NNU_16635	0.966324	0.9
LTCONS_00021048	NNU_16638	0.98732	1
LTCONS_00021048	NNU_16634	0.960078	1
LTCONS_00021070	NNU_16663	0.977911	0.872082
LTCONS_00021108	NNU_24375	0.986254	1
LTCONS_00021118	NNU_24378	0.997546	1
LTCONS_00021138	NNU_24395	0.793749	0.707107
LTCONS_00021154	NNU_24405	0.612539	0.707107
LTCONS_00021174	NNU_24422	0.960878	0.666886
LTCONS_00021183	NNU_24425	0.997974	0.67082
LTCONS_00021190	NNU_24435	0.994572	1
LTCONS_00021190	NNU_24430	0.684822	0.707107
LTCONS_00021260	NNU_24483	0.998512	0.707107
LTCONS_00021306	NNU_24515	0.672355	0.8
LTCONS_00021306	NNU_24516	0.812089	0.9
LTCONS_00021309	NNU_24514	0.978388	1
LTCONS_00021309	NNU_24516	0.61907	0.782624
LTCONS_00021332	NNU_24528	0.823393	0.8
LTCONS_00021359	NNU_24534	0.820514	0.7
LTCONS_00021446	NNU_24592	0.670989	0.7
LTCONS_00021468	NNU_24602	0.998885	0.725476
LTCONS_00021479	NNU_24609	0.865642	0.872082
LTCONS_00021547	NNU_04762	0.884664	0.820783
LTCONS_00021569	NNU_04768	0.661549	0.67082
LTCONS_00021592	NNU_04778	0.648335	0.894427
LTCONS_00021647	NNU_04819	0.999608	1
LTCONS_00021695	NNU_04861	0.771744	0.725476
LTCONS_00021700	NNU_04867	0.83268	0.9
LTCONS_00021710	NNU_04874	0.709993	0.9
LTCONS_00021744	NNU_04901	0.967477	0.707107
LTCONS_00021807	NNU_04935	0.885772	0.718185
LTCONS_00021817	NNU_04942	0.994988	0.707107
LTCONS_00021844	NNU_04749	0.669032	0.894737
LTCONS_00021861	NNU_04768	0.876763	0.7
LTCONS_00021866	NNU_04780	0.805079	0.875
LTCONS_00021867	NNU_04779	0.614585	0.707107
LTCONS_00021888	NNU_04799	0.813653	0.7
LTCONS_00021889	NNU_04799	0.933527	0.9
LTCONS_00021905	NNU_04805	0.878351	0.7
LTCONS_00021907	NNU_04809	0.638987	0.666886
LTCONS_00021963	NNU_04862	0.872666	0.725476
LTCONS_00022105	NNU_21713	0.916988	0.7
LTCONS_00022106	NNU_21713	0.931178	0.8
LTCONS_00022110	NNU_21713	0.871343	0.9
LTCONS_00022131	NNU_24208	0.850723	0.7
LTCONS_00022188	NNU_24244	0.959209	0.9
LTCONS_00022199	NNU_24255	0.812474	0.707107
LTCONS_00022204	NNU_24263	0.992709	0.707107
LTCONS_00022332	NNU_24231	0.897958	0.7
LTCONS_00022363	NNU_24246	0.877847	0.725476
LTCONS_00022383	NNU_24263	0.992709	0.707107
LTCONS_00022399	NNU_24272	0.674572	0.67082
LTCONS_00022481	NNU_14304	0.884293	0.894427
LTCONS_00022504	NNU_14292	0.747128	0.7
LTCONS_00022522	NNU_14271	0.872504	1
LTCONS_00022523	NNU_14274	0.702261	0.67082
LTCONS_00022568	NNU_02698	0.785598	0.7
LTCONS_00022569	NNU_02698	0.912054	1
LTCONS_00022587	NNU_02715	0.812329	0.8
LTCONS_00022677	NNU_17917	0.964089	0.894427
LTCONS_00022685	NNU_17912	0.979547	1
LTCONS_00022795	NNU_17854	0.66015	0.8
LTCONS_00022816	NNU_02698	0.91637	1
LTCONS_00022970	NNU_17890	0.686449	0.615587
LTCONS_00022980	NNU_17877	0.642891	0.707107
LTCONS_00023135	NNU_10017	0.785349	1
LTCONS_00023170	NNU_10045	0.671875	0.8
LTCONS_00023170	NNU_10044	0.682442	0.894427
LTCONS_00023317	NNU_10015	0.724834	0.7
LTCONS_00023472	NNU_00352	0.958408	0.974679
LTCONS_00023542	NNU_00396	0.911368	1
LTCONS_00023572	NNU_00424	0.99549	1
LTCONS_00023572	NNU_00426	0.81978	0.9
LTCONS_00023606	NNU_21079	0.997441	1
LTCONS_00023617	NNU_21071	0.722644	0.9
LTCONS_00023641	NNU_21045	0.978712	0.9
LTCONS_00023703	NNU_20996	0.905411	0.7
LTCONS_00023725	NNU_16338	0.934197	0.707107
LTCONS_00023728	NNU_16335	0.834033	0.820783
LTCONS_00023755	NNU_16310	0.988365	0.790569
LTCONS_00023783	NNU_04129	0.763561	1
LTCONS_00023809	NNU_04158	0.925906	0.9
LTCONS_00023810	NNU_04162	0.65831	0.7
LTCONS_00023819	NNU_04165	0.980423	1
LTCONS_00023827	NNU_04168	0.623261	0.8
LTCONS_00023845	NNU_11531	0.662681	0.725476
LTCONS_00023847	NNU_11532	0.904251	1
LTCONS_00023865	NNU_11512	0.881134	0.7
LTCONS_00023866	NNU_11512	0.897123	0.7
LTCONS_00023888	NNU_14365	0.680782	0.9
LTCONS_00023902	NNU_14378	0.91876	0.8
LTCONS_00023961	NNU_14426	0.996183	0.894427
LTCONS_00023961	NNU_14425	0.998137	0.894427
LTCONS_00023983	NNU_14438	0.858576	0.9
LTCONS_00024004	NNU_14454	0.971904	1
LTCONS_00024005	NNU_14454	0.794485	0.7
LTCONS_00024007	NNU_14454	0.762593	0.7
LTCONS_00024068	NNU_14498	0.88627	0.9
LTCONS_00024078	NNU_14498	0.908216	0.9
LTCONS_00024097	NNU_14510	0.964575	0.9
LTCONS_00024114	NNU_14526	0.923605	0.9
LTCONS_00024204	NNU_14625	0.994635	1
LTCONS_00024204	NNU_14623	0.978075	1
LTCONS_00024216	NNU_14628	0.94503	0.9
LTCONS_00024225	NNU_14632	0.706902	0.8
LTCONS_00024290	NNU_08208	0.947562	0.974679
LTCONS_00024290	NNU_08209	0.807303	0.8
LTCONS_00024299	NNU_08197	0.754111	0.9
LTCONS_00024305	NNU_08195	0.804963	0.707107
LTCONS_00024306	NNU_08190	0.799164	0.7
LTCONS_00024323	NNU_08182	0.861064	0.707107
LTCONS_00024344	NNU_08165	0.865521	0.9
LTCONS_00024349	NNU_08165	0.890342	0.9
LTCONS_00024376	NNU_26563	0.714486	0.67082
LTCONS_00024388	NNU_26575	0.995464	0.7
LTCONS_00024392	NNU_26580	0.797044	0.974679
LTCONS_00024420	NNU_26618	0.956891	0.9
LTCONS_00024421	NNU_26618	0.912263	0.974679
LTCONS_00024483	NNU_05808	0.753778	0.7
LTCONS_00024554	NNU_05863	0.886897	1
LTCONS_00024575	NNU_05884	0.835007	1
LTCONS_00024603	NNU_05899	0.927105	0.820783
LTCONS_00024643	NNU_05923	0.736539	0.9
LTCONS_00024682	NNU_23208	0.976097	0.707107
LTCONS_00024726	NNU_05759	0.954098	1
LTCONS_00024727	NNU_05759	0.842309	0.67082
LTCONS_00024729	NNU_05762	0.936991	0.8
LTCONS_00024741	NNU_05748	0.656992	0.8
LTCONS_00024748	NNU_05749	0.607568	0.7
LTCONS_00024761	NNU_05739	0.949631	1
LTCONS_00024810	NNU_05693	0.9925	0.725476
LTCONS_00024849	NNU_05663	0.981431	0.7
LTCONS_00024886	NNU_14793	0.890924	0.9
LTCONS_00024921	NNU_03123	0.904351	0.9
LTCONS_00024940	NNU_03146	0.989427	1
LTCONS_00025000	NNU_08317	0.898475	1
LTCONS_00025007	NNU_08322	0.875302	0.9
LTCONS_00025050	NNU_05157	0.959567	0.7
LTCONS_00025091	NNU_11561	0.611558	0.707107
LTCONS_00025113	NNU_11573	0.800733	0.7
LTCONS_00025114	NNU_11573	0.734811	0.9
LTCONS_00025116	NNU_11573	0.81623	0.9
LTCONS_00025117	NNU_11573	0.969191	0.9
LTCONS_00025121	NNU_11574	0.938828	1
LTCONS_00025176	NNU_11622	0.678154	0.707107
LTCONS_00025199	NNU_11645	0.867859	0.8
LTCONS_00025200	NNU_11645	0.874847	0.8
LTCONS_00025208	NNU_11647	0.905759	0.974679
LTCONS_00025213	NNU_11652	0.866992	0.8
LTCONS_00025259	NNU_11675	0.92443	0.820783
LTCONS_00025261	NNU_11675	0.652272	0.872082
LTCONS_00025265	NNU_11679	0.710261	0.7
LTCONS_00025279	NNU_01766	0.773391	0.707107
LTCONS_00025305	NNU_01779	0.770283	0.7
LTCONS_00025327	NNU_01787	0.996035	0.790569
LTCONS_00025328	NNU_01787	0.923113	0.707107
LTCONS_00025330	NNU_01787	0.924752	0.707107
LTCONS_00025350	NNU_23576	0.772652	0.872082
LTCONS_00025352	NNU_23571	0.736848	0.8
LTCONS_00025364	NNU_23584	0.884838	0.67082
LTCONS_00025366	NNU_23584	0.919858	0.67082
LTCONS_00025376	NNU_23597	0.901311	0.872082
LTCONS_00025393	NNU_23609	0.937142	1
LTCONS_00025398	NNU_23612	0.868801	0.974679
LTCONS_00025418	NNU_23631	0.966569	0.9
LTCONS_00025467	NNU_23664	0.734103	0.9
LTCONS_00025467	NNU_23666	0.734364	0.707107
LTCONS_00025478	NNU_23665	0.797191	0.7
LTCONS_00025501	NNU_19487	0.936998	1
LTCONS_00025501	NNU_19486	0.762153	0.707107
LTCONS_00025522	NNU_19494	0.82574	0.8
LTCONS_00025562	NNU_19524	0.853306	0.7
LTCONS_00025562	NNU_19525	0.890463	0.9
LTCONS_00025593	NNU_19567	0.726265	0.707107
LTCONS_00025595	NNU_19566	0.627171	0.974679
LTCONS_00025617	NNU_19579	0.610724	0.707107
LTCONS_00025718	NNU_09039	0.795158	0.9
LTCONS_00025743	NNU_09007	0.753475	0.7
LTCONS_00025756	NNU_09000	0.821117	0.707107
LTCONS_00025758	NNU_09000	0.821117	0.707107
LTCONS_00025764	NNU_08992	0.829326	0.707107
LTCONS_00025764	NNU_08996	0.923169	0.707107
LTCONS_00025764	NNU_08995	0.761247	0.707107
LTCONS_00025769	NNU_08994	0.892116	0.707107
LTCONS_00025776	NNU_08987	0.999974	0.894427
LTCONS_00025793	NNU_08971	0.951582	0.9
LTCONS_00025799	NNU_08961	0.756398	0.9
LTCONS_00025833	NNU_19343	0.871431	0.7
LTCONS_00025839	NNU_19332	0.83229	0.8
LTCONS_00025880	NNU_19307	0.675997	0.9
LTCONS_00025888	NNU_19302	0.844519	0.9
LTCONS_00025899	NNU_19291	0.928241	0.9
LTCONS_00025943	NNU_06011	0.828521	1
LTCONS_00025946	NNU_06011	0.940046	1
LTCONS_00025961	NNU_25151	0.892519	0.894427
LTCONS_00025972	NNU_25149	0.815811	0.707107
LTCONS_00025980	NNU_25146	0.990625	0.9
LTCONS_00025982	NNU_25139	0.848591	0.9
LTCONS_00025982	NNU_25140	0.822959	0.9
LTCONS_00026003	NNU_26549	0.774442	0.7
LTCONS_00026015	NNU_26536	0.8635	0.9
LTCONS_00026016	NNU_26536	0.944303	0.9
LTCONS_00026017	NNU_26536	0.80318	0.894427
LTCONS_00026033	NNU_26525	0.892786	0.7
LTCONS_00026033	NNU_26526	0.898036	0.9
LTCONS_00026064	NNU_26497	0.878475	0.9
LTCONS_00026066	NNU_26497	0.684835	0.8
LTCONS_00026115	NNU_26464	0.996874	0.9
LTCONS_00026134	NNU_26443	0.854415	1
LTCONS_00026134	NNU_26446	0.767142	0.7
LTCONS_00026134	NNU_26448	0.657844	0.7
LTCONS_00026136	NNU_26438	0.983826	1
LTCONS_00026136	NNU_26448	0.898797	0.8
LTCONS_00026148	NNU_26426	0.967528	0.707107
LTCONS_00026148	NNU_26430	0.968375	0.707107
LTCONS_00026161	NNU_26415	0.624459	0.615587
LTCONS_00026174	NNU_26407	0.636242	0.7
LTCONS_00026176	NNU_26409	0.79778	0.707107
LTCONS_00026199	NNU_26384	0.661525	0.872082
LTCONS_00026206	NNU_26374	0.764865	0.707107
LTCONS_00026206	NNU_26386	0.912574	0.707107
LTCONS_00026238	NNU_26353	0.838277	0.7
LTCONS_00026247	NNU_26338	0.913978	0.9
LTCONS_00026262	NNU_26330	0.848314	0.9
LTCONS_00026286	NNU_26310	0.781367	0.8
LTCONS_00026289	NNU_26308	0.666618	0.7
LTCONS_00026346	NNU_26262	0.681535	0.872082
LTCONS_00026405	NNU_26204	0.740066	0.707107
LTCONS_00026430	NNU_26200	0.935404	0.974679
LTCONS_00026512	NNU_26122	0.797943	0.707107
LTCONS_00026514	NNU_26122	0.620497	0.707107
LTCONS_00026518	NNU_26123	0.820327	0.67082
LTCONS_00026518	NNU_26122	0.78798	0.707107
LTCONS_00026519	NNU_26123	0.823313	0.67082
LTCONS_00026519	NNU_26122	0.804054	0.707107
LTCONS_00026570	NNU_26076	0.950627	0.9
LTCONS_00026570	NNU_26081	0.784213	0.9
LTCONS_00026584	NNU_26066	0.967315	1
LTCONS_00026605	NNU_26055	0.977937	0.9
LTCONS_00026625	NNU_26038	0.874396	0.8
LTCONS_00026633	NNU_26039	0.78765	1
LTCONS_00026684	NNU_04211	0.825963	0.820783
LTCONS_00026755	NNU_12010	0.750868	0.9
LTCONS_00026793	NNU_11965	0.784852	0.7
LTCONS_00026793	NNU_11966	0.843708	0.9
LTCONS_00026799	NNU_11960	0.799082	0.974679
LTCONS_00026816	NNU_11950	0.979009	0.7
LTCONS_00026817	NNU_11950	0.959866	0.9
LTCONS_00026845	NNU_11923	0.985658	1
LTCONS_00026845	NNU_11921	0.891165	0.8
LTCONS_00026857	NNU_11910	0.648492	0.7
LTCONS_00026857	NNU_11911	0.788811	0.872082
LTCONS_00026869	NNU_11904	0.707756	0.707107
LTCONS_00026894	NNU_11882	0.61637	1
LTCONS_00026947	NNU_11837	0.937381	1
LTCONS_00026950	NNU_11840	0.666309	0.782624
LTCONS_00026962	NNU_11831	0.93933	0.9
LTCONS_00026980	NNU_11812	0.659539	0.8
LTCONS_00026980	NNU_11814	0.8606	0.9
LTCONS_00026980	NNU_11817	0.850318	0.8
LTCONS_00027049	NNU_11760	0.998807	0.666886
LTCONS_00027050	NNU_11760	0.998617	0.820783
LTCONS_00027054	NNU_11753	0.824369	0.782624
LTCONS_00027054	NNU_11764	0.731005	0.707107
LTCONS_00027055	NNU_11750	0.804318	0.9
LTCONS_00027057	NNU_11751	0.777279	0.718185
LTCONS_00027061	NNU_11745	0.831734	0.67082
LTCONS_00027084	NNU_11737	0.945368	1
LTCONS_00027128	NNU_25239	0.88162	0.7
LTCONS_00027184	NNU_25277	0.985617	0.7
LTCONS_00027202	NNU_25293	0.921487	1
LTCONS_00027203	NNU_25293	0.713536	0.9
LTCONS_00027265	NNU_25346	0.996499	0.7
LTCONS_00027288	NNU_25373	0.778567	0.7
LTCONS_00027311	NNU_25386	0.887105	0.7
LTCONS_00027312	NNU_25386	0.998772	1
LTCONS_00027322	NNU_25393	0.821555	0.8
LTCONS_00027340	NNU_25410	0.964206	0.707107
LTCONS_00027340	NNU_25396	0.799727	0.707107
LTCONS_00027367	NNU_25417	0.754551	1
LTCONS_00027368	NNU_25417	0.968616	0.9
LTCONS_00027388	NNU_25432	0.842247	0.8
LTCONS_00027389	NNU_25428	0.661605	0.820783
LTCONS_00027390	NNU_25432	0.982819	1
LTCONS_00027413	NNU_25450	0.841495	0.9
LTCONS_00027438	NNU_25468	0.826918	0.9
LTCONS_00027476	NNU_25492	0.838438	0.894427
LTCONS_00027477	NNU_25492	0.702958	0.872082
LTCONS_00027478	NNU_25492	0.760369	0.8
LTCONS_00027492	NNU_25490	0.966349	0.707107
LTCONS_00027496	NNU_25496	0.8876	0.7
LTCONS_00027531	NNU_25529	0.6731	0.9
LTCONS_00027610	NNU_25608	0.617884	0.707107
LTCONS_00027624	NNU_25625	0.749693	1
LTCONS_00027624	NNU_25623	0.758867	0.9
LTCONS_00027671	NNU_25671	0.675712	0.866025
LTCONS_00027673	NNU_25675	0.988766	0.820783
LTCONS_00027712	NNU_25698	0.621463	0.8
LTCONS_00027764	NNU_05008	0.965811	0.790569
LTCONS_00027764	NNU_05009	0.915314	0.707107
LTCONS_00027783	NNU_05019	0.864163	0.820783
LTCONS_00027810	NNU_05036	0.752601	0.9
LTCONS_00027814	NNU_05040	0.996062	0.917663
LTCONS_00027828	NNU_05044	0.703685	0.9
LTCONS_00027833	NNU_05044	0.661776	0.8
LTCONS_00027866	NNU_05088	0.89834	0.9
LTCONS_00027898	NNU_05093	0.78293	0.9
LTCONS_00027905	NNU_05103	0.761126	0.7
LTCONS_00027907	NNU_05103	0.830475	1
LTCONS_00027910	NNU_05108	0.633439	0.9
LTCONS_00027953	NNU_16613	0.97668	0.707107
LTCONS_00028016	NNU_20932	0.932285	0.974679
LTCONS_00028016	NNU_20937	0.83772	0.820783
LTCONS_00028017	NNU_20937	0.649057	0.7
LTCONS_00028019	NNU_20932	0.756986	0.7
LTCONS_00028024	NNU_20929	0.885366	0.666886
LTCONS_00028025	NNU_20929	0.617289	0.820783
LTCONS_00028029	NNU_20933	0.927921	0.9
LTCONS_00028058	NNU_20909	0.753655	0.9
LTCONS_00028061	NNU_20908	0.947659	0.9
LTCONS_00028074	NNU_20904	0.636701	0.8
LTCONS_00028083	NNU_20896	0.893181	0.894427
LTCONS_00028090	NNU_20899	0.748168	0.7
LTCONS_00028127	NNU_16820	0.707395	0.8
LTCONS_00028155	NNU_16837	0.946858	0.9
LTCONS_00028171	NNU_16851	0.782073	0.7
LTCONS_00028199	NNU_16863	0.647553	0.707107
LTCONS_00028262	NNU_16918	0.613279	0.707107
LTCONS_00028266	NNU_16917	0.857104	0.9
LTCONS_00028372	NNU_17019	0.851962	0.707107
LTCONS_00028375	NNU_17016	0.963453	0.7
LTCONS_00028376	NNU_17019	0.985154	0.707107
LTCONS_00028449	NNU_11073	0.912077	1
LTCONS_00028465	NNU_00325	0.978829	0.707107
LTCONS_00028518	NNU_00364	0.667101	0.615587
LTCONS_00028572	NNU_00402	0.735209	0.707107
LTCONS_00028603	NNU_00430	0.662093	0.9
LTCONS_00028666	NNU_21039	0.867883	0.7
LTCONS_00028730	NNU_20991	0.86293	0.894427
LTCONS_00028808	NNU_04126	0.951842	0.9
LTCONS_00028847	NNU_04142	1	1
LTCONS_00028859	NNU_04153	0.764642	0.820783
LTCONS_00028877	NNU_04158	0.978506	1
LTCONS_00028880	NNU_04159	0.78029	0.7
LTCONS_00028883	NNU_04159	0.765871	0.8
LTCONS_00028889	NNU_04161	0.604763	1
LTCONS_00028899	NNU_04168	0.879715	0.9
LTCONS_00028986	NNU_14361	0.774771	0.67082
LTCONS_00029061	NNU_14436	0.703854	0.707107
LTCONS_00029061	NNU_14433	0.779994	0.707107
LTCONS_00029070	NNU_14439	0.896655	0.8
LTCONS_00029071	NNU_14442	0.904597	0.707107
LTCONS_00029085	NNU_14453	0.690274	0.8
LTCONS_00029119	NNU_14483	0.762237	0.8
LTCONS_00029120	NNU_14483	0.776698	0.9
LTCONS_00029122	NNU_14485	0.684559	0.872082
LTCONS_00029136	NNU_14500	0.924986	0.974679
LTCONS_00029136	NNU_14502	0.688165	0.820783
LTCONS_00029137	NNU_14500	0.885273	0.7
LTCONS_00029137	NNU_14502	0.826348	1
LTCONS_00029154	NNU_14510	0.914768	1
LTCONS_00029185	NNU_14532	0.968556	0.8
LTCONS_00029243	NNU_14581	0.974835	0.707107
LTCONS_00029243	NNU_14583	0.978313	0.9
LTCONS_00029250	NNU_14586	0.767093	0.7
LTCONS_00029268	NNU_14601	0.958812	0.707107
LTCONS_00029300	NNU_14612	0.794857	0.67082
LTCONS_00029302	NNU_14612	0.616453	0.782624
LTCONS_00029324	NNU_14628	0.774012	0.666886
LTCONS_00029338	NNU_14645	0.97454	0.9
LTCONS_00029350	NNU_08237	0.678252	0.8
LTCONS_00029380	NNU_08218	0.996666	0.707107
LTCONS_00029450	NNU_26551	0.663421	0.9
LTCONS_00029467	NNU_26563	0.77472	0.9
LTCONS_00029474	NNU_26576	0.964105	1
LTCONS_00029476	NNU_26575	0.988763	0.872082
LTCONS_00029484	NNU_26581	0.666441	0.707107
LTCONS_00029524	NNU_26618	0.844437	0.9
LTCONS_00029541	NNU_26631	0.889312	0.820783
LTCONS_00029556	NNU_26637	0.700121	0.7
LTCONS_00029659	NNU_05825	0.668679	0.707107
LTCONS_00029681	NNU_05853	0.707722	0.707107
LTCONS_00029685	NNU_05864	0.91458	0.7
LTCONS_00029694	NNU_05869	0.911232	0.8
LTCONS_00029736	NNU_05908	0.984162	1
LTCONS_00029748	NNU_05923	0.682562	0.9
LTCONS_00029842	NNU_05759	0.909391	0.8
LTCONS_00029843	NNU_05762	0.648247	0.7
LTCONS_00029852	NNU_05754	0.894303	0.7
LTCONS_00029928	NNU_05688	0.769914	0.7
LTCONS_00029937	NNU_05679	0.890816	0.8
LTCONS_00030035	NNU_03138	0.974792	1
LTCONS_00030037	NNU_03136	0.828911	0.7
LTCONS_00030096	NNU_08308	0.989853	1
LTCONS_00030140	NNU_08325	0.754637	0.7
LTCONS_00030150	NNU_08333	0.895416	0.8
LTCONS_00030153	NNU_08333	0.949663	1
LTCONS_00030154	NNU_08333	0.93835	1
LTCONS_00030155	NNU_08333	0.926607	0.9
LTCONS_00030242	NNU_11575	0.713505	0.9
LTCONS_00030246	NNU_11575	0.989266	1
LTCONS_00030261	NNU_11600	0.966129	0.820783
LTCONS_00030266	NNU_11599	0.694269	0.974679
LTCONS_00030272	NNU_11604	0.781346	0.7
LTCONS_00030329	NNU_11647	0.825431	0.894427
LTCONS_00030329	NNU_11646	0.932885	0.894427
LTCONS_00030330	NNU_11647	0.809148	0.8
LTCONS_00030330	NNU_11646	0.881133	0.8
LTCONS_00030343	NNU_11654	0.670028	0.67082
LTCONS_00030347	NNU_11660	0.873809	0.9
LTCONS_00030376	NNU_01766	1	1
LTCONS_00030403	NNU_01778	0.833298	0.7
LTCONS_00030406	NNU_01779	0.894281	0.9
LTCONS_00030408	NNU_01780	0.812379	0.9
LTCONS_00030408	NNU_01779	0.768698	0.9
LTCONS_00030409	NNU_01779	0.652404	0.707107
LTCONS_00030439	NNU_01803	0.722916	0.782624
LTCONS_00030518	NNU_23612	0.895141	0.666886
LTCONS_00030519	NNU_23612	0.892705	0.7
LTCONS_00030525	NNU_23615	0.771977	0.7
LTCONS_00030618	NNU_19494	0.932908	0.9
LTCONS_00030752	NNU_25178	0.928935	0.8
LTCONS_00030866	NNU_09051	0.913074	0.894427
LTCONS_00030879	NNU_09043	0.750233	0.7
LTCONS_00030896	NNU_09040	0.934751	0.9
LTCONS_00030953	NNU_08992	0.829326	0.707107
LTCONS_00030953	NNU_08996	0.923169	0.707107
LTCONS_00030953	NNU_08995	0.761247	0.707107
LTCONS_00030954	NNU_08992	0.838438	0.8
LTCONS_00030961	NNU_08984	0.952288	0.8
LTCONS_00030966	NNU_08970	0.713345	0.7
LTCONS_00030966	NNU_08982	0.840863	0.9
LTCONS_00030995	NNU_19355	0.786081	0.7
LTCONS_00031020	NNU_19330	0.993627	0.707107
LTCONS_00031020	NNU_19331	0.864252	0.707107
LTCONS_00031024	NNU_19327	0.895257	1
LTCONS_00031140	NNU_25139	0.979315	0.9
LTCONS_00031140	NNU_25140	0.969048	0.9
LTCONS_00031141	NNU_25139	0.825093	0.9
LTCONS_00031141	NNU_25140	0.797455	0.9
LTCONS_00031183	NNU_26538	0.995012	0.725476
LTCONS_00031268	NNU_26464	0.913098	0.9
LTCONS_00031373	NNU_26359	0.866896	0.707107
LTCONS_00031375	NNU_26359	0.893756	0.707107
LTCONS_00031391	NNU_26350	0.84418	0.8
LTCONS_00031448	NNU_26310	0.936392	0.9
LTCONS_00031448	NNU_26311	0.808839	0.8
LTCONS_00031454	NNU_26305	0.783046	0.9
LTCONS_00031454	NNU_26306	0.928656	0.9
LTCONS_00031463	NNU_26299	0.825777	1
LTCONS_00031465	NNU_26299	0.897262	0.9
LTCONS_00031553	NNU_26231	0.986015	0.707107
LTCONS_00031557	NNU_26230	0.989052	1
LTCONS_00031586	NNU_26214	0.885612	0.894427
LTCONS_00031592	NNU_26203	0.817828	0.9
LTCONS_00031633	NNU_26169	0.800192	0.9
LTCONS_00031646	NNU_26150	0.940046	1
LTCONS_00031646	NNU_26156	0.730083	0.820783
LTCONS_00031667	NNU_26140	0.875	0.790569
LTCONS_00031698	NNU_26122	0.780445	0.707107
LTCONS_00031794	NNU_26032	0.636589	0.7
LTCONS_00031809	NNU_26019	0.986875	1
LTCONS_00031809	NNU_26026	0.942409	0.7
LTCONS_00031828	NNU_04235	0.760913	0.707107
LTCONS_00031829	NNU_04233	0.963398	0.707107
LTCONS_00031829	NNU_04235	0.760913	0.707107
LTCONS_00031830	NNU_04233	0.968118	0.974679
LTCONS_00031870	NNU_04187	0.664022	0.707107
LTCONS_00031870	NNU_04186	0.648768	0.7
LTCONS_00031980	NNU_11961	0.75063	0.790569
LTCONS_00032012	NNU_11936	0.872816	0.9
LTCONS_00032022	NNU_11929	0.993943	0.820783
LTCONS_00032031	NNU_11921	0.663725	0.7
LTCONS_00032031	NNU_11923	0.768121	0.8
LTCONS_00032038	NNU_11920	0.611076	0.8
LTCONS_00032089	NNU_11888	0.651461	0.8
LTCONS_00032105	NNU_11876	0.816823	0.9
LTCONS_00032123	NNU_11866	0.791925	0.820783
LTCONS_00032146	NNU_11853	0.92281	0.7
LTCONS_00032147	NNU_11848	0.72074	0.9
LTCONS_00032160	NNU_11844	0.808364	0.8
LTCONS_00032164	NNU_11837	0.917644	0.894427
LTCONS_00032178	NNU_11827	0.875114	0.894427
LTCONS_00032222	NNU_11786	0.992155	0.9
LTCONS_00032277	NNU_11739	0.9629	0.7
LTCONS_00032300	NNU_11724	0.726167	0.7
LTCONS_00032319	NNU_11707	0.968633	0.9
LTCONS_00032328	NNU_25225	0.723192	0.7
LTCONS_00032353	NNU_25246	0.79941	0.67082
LTCONS_00032362	NNU_25254	0.888081	0.9
LTCONS_00032374	NNU_25271	0.866737	0.974679
LTCONS_00032406	NNU_25303	0.929988	0.7
LTCONS_00032435	NNU_25324	0.603682	0.8
LTCONS_00032450	NNU_25345	0.984467	0.7
LTCONS_00032464	NNU_25354	0.892727	0.8
LTCONS_00032480	NNU_25370	0.934336	0.894427
LTCONS_00032481	NNU_25370	0.931275	0.67082
LTCONS_00032482	NNU_25370	0.934874	0.67082
LTCONS_00032489	NNU_25375	0.913998	0.67082
LTCONS_00032541	NNU_25424	0.719222	0.7
LTCONS_00032563	NNU_25441	0.773229	0.872082
LTCONS_00032577	NNU_25445	0.859608	0.974679
LTCONS_00032614	NNU_25489	0.859384	0.7
LTCONS_00032655	NNU_25521	0.624308	0.67082
LTCONS_00032683	NNU_25539	0.869348	1
LTCONS_00032719	NNU_25565	0.904722	0.9
LTCONS_00032771	NNU_25596	0.895311	1
LTCONS_00032804	NNU_25618	0.959698	0.9
LTCONS_00032804	NNU_25612	0.736738	0.782624
LTCONS_00032849	NNU_25649	0.845368	0.707107
LTCONS_00032849	NNU_25652	1	1
LTCONS_00032850	NNU_25648	0.683386	0.8
LTCONS_00032862	NNU_25658	0.967409	0.894427
LTCONS_00032927	NNU_25700	0.900394	0.666886
LTCONS_00032932	NNU_25711	0.751509	0.688247
LTCONS_00032940	NNU_25705	0.721876	0.789474
LTCONS_00032940	NNU_25709	0.656759	0.872082
LTCONS_00032948	NNU_05002	0.665027	0.8
LTCONS_00032955	NNU_05006	0.702226	0.872082
LTCONS_00033098	NNU_05134	0.955796	0.7
LTCONS_00033159	NNU_20929	0.945915	0.666886
LTCONS_00033160	NNU_20929	0.961985	0.666886
LTCONS_00033179	NNU_20916	0.618188	0.8
LTCONS_00033221	NNU_16814	0.961643	1
LTCONS_00033239	NNU_16837	0.680427	0.8
LTCONS_00033265	NNU_16852	0.617603	0.8
LTCONS_00033272	NNU_16863	0.627042	0.707107
LTCONS_00033272	NNU_16861	0.892661	0.7
LTCONS_00033282	NNU_16872	0.719997	0.707107
LTCONS_00033284	NNU_16878	0.897368	0.9
LTCONS_00033307	NNU_16888	0.658345	0.8
LTCONS_00033336	NNU_16910	0.869616	0.8
LTCONS_00033361	NNU_16948	0.799764	0.7
LTCONS_00033370	NNU_16953	0.996447	0.9
LTCONS_00033371	NNU_16953	0.994843	0.707107
LTCONS_00033385	NNU_16968	0.605271	0.7
LTCONS_00033395	NNU_16975	0.913124	0.710526
LTCONS_00033404	NNU_16983	0.842799	0.7
LTCONS_00033414	NNU_17002	0.773643	0.8
LTCONS_00033414	NNU_17004	0.658874	0.707107
LTCONS_00033429	NNU_17014	0.804042	0.9
LTCONS_00033458	NNU_25739	0.83695	0.707107
LTCONS_00033484	NNU_25750	0.996172	1
LTCONS_00033485	NNU_25750	0.961316	0.7
LTCONS_00033501	NNU_25768	0.928496	0.9
LTCONS_00033514	NNU_25779	0.947681	0.9
LTCONS_00033557	NNU_25810	0.862075	0.7
LTCONS_00033558	NNU_25810	0.910347	0.9
LTCONS_00033558	NNU_25813	0.952023	0.9
LTCONS_00033559	NNU_25810	0.903329	1
LTCONS_00033559	NNU_25813	0.959761	0.7
LTCONS_00033560	NNU_25810	0.904334	0.9
LTCONS_00033560	NNU_25813	0.967	0.9
LTCONS_00033562	NNU_25810	0.889627	0.974679
LTCONS_00033567	NNU_25821	0.68332	0.7
LTCONS_00033599	NNU_25844	0.965999	0.9
LTCONS_00033599	NNU_25851	0.666852	0.718185
LTCONS_00033600	NNU_25844	0.906215	1
LTCONS_00033611	NNU_25845	0.956466	1
LTCONS_00033623	NNU_25736	0.672536	0.67082
LTCONS_00033624	NNU_25736	0.636432	0.7
LTCONS_00033625	NNU_25736	0.889872	0.9
LTCONS_00033631	NNU_25740	0.7622	0.707107
LTCONS_00033632	NNU_25740	0.759404	0.872082
LTCONS_00033634	NNU_25740	0.751205	0.67082
LTCONS_00033635	NNU_25740	0.707007	0.7
LTCONS_00033640	NNU_25743	0.8003	0.707107
LTCONS_00033683	NNU_25779	0.903454	0.7
LTCONS_00033691	NNU_25785	0.834814	0.7
LTCONS_00033742	NNU_25817	0.693095	0.8
LTCONS_00033810	NNU_25851	0.825898	0.718185
LTCONS_00033815	NNU_25845	0.719176	0.8
LTCONS_00033870	NNU_22808	0.853279	0.9
LTCONS_00033877	NNU_22811	0.661563	0.7
LTCONS_00033943	NNU_22782	0.983902	0.820783
LTCONS_00033953	NNU_22791	0.927488	0.872082
LTCONS_00033957	NNU_22796	0.853169	0.707107
LTCONS_00033961	NNU_22798	0.655041	0.8
LTCONS_00033972	NNU_22806	0.917964	0.725476
LTCONS_00033982	NNU_22815	0.991194	0.9
LTCONS_00034052	NNU_21763	0.736279	0.894427
LTCONS_00034053	NNU_21764	0.738973	0.8
LTCONS_00034178	NNU_21846	0.80763	0.9
LTCONS_00034299	NNU_21829	0.741801	0.707107
LTCONS_00034381	NNU_03243	0.780125	0.707107
LTCONS_00034392	NNU_03245	0.83549	0.707107
LTCONS_00034505	NNU_03254	0.834614	0.948683
LTCONS_00034505	NNU_03253	0.971759	0.824958
LTCONS_00034554	NNU_03301	0.996748	0.707107
LTCONS_00034601	NNU_10976	0.678407	0.820783
LTCONS_00034693	NNU_10992	0.838091	0.9
LTCONS_00034715	NNU_10963	0.691274	0.8
LTCONS_00034761	NNU_23141	0.793418	0.7
LTCONS_00034893	NNU_22556	0.830663	0.8
LTCONS_00034917	NNU_14191	0.817678	0.820783
LTCONS_00034954	NNU_25867	0.945044	0.707107
LTCONS_00035008	NNU_25904	0.961017	0.894427
LTCONS_00035008	NNU_25906	0.98567	0.790569
LTCONS_00035021	NNU_25913	0.983178	0.707107
LTCONS_00035029	NNU_25856	0.738763	0.7
LTCONS_00035127	NNU_08384	0.771593	0.8
LTCONS_00035165	NNU_08361	0.839991	0.9
LTCONS_00035246	NNU_08411	0.798624	0.8
LTCONS_00035275	NNU_24305	0.665726	0.67082
LTCONS_00035286	NNU_24315	0.622449	0.707107
LTCONS_00035287	NNU_24317	0.976067	0.707107
LTCONS_00035289	NNU_24314	0.974841	0.894427
LTCONS_00035306	NNU_24323	0.600515	0.7
LTCONS_00035306	NNU_24327	0.837861	0.9
LTCONS_00035328	NNU_24293	0.989365	0.8
LTCONS_00035470	NNU_09253	0.944104	0.67082
LTCONS_00035502	NNU_09234	0.894532	0.9
LTCONS_00035503	NNU_09234	0.836858	0.8
LTCONS_00035542	NNU_12216	0.838382	0.7
LTCONS_00035562	NNU_12231	0.71144	0.8
LTCONS_00035583	NNU_12250	0.829083	0.9
LTCONS_00035590	NNU_12254	0.982204	0.9
LTCONS_00035590	NNU_12249	0.699968	0.9
LTCONS_00035619	NNU_12278	0.876869	0.8
LTCONS_00035619	NNU_12279	0.90207	0.872082
LTCONS_00035633	NNU_12288	0.962897	1
LTCONS_00035643	NNU_12295	0.793715	0.7
LTCONS_00035663	NNU_12304	0.6587	0.725476
LTCONS_00035668	NNU_12305	0.884669	1
LTCONS_00035694	NNU_12329	0.974264	0.9
LTCONS_00035699	NNU_12336	0.824579	0.9
LTCONS_00035709	NNU_12345	0.623696	0.657895
LTCONS_00035747	NNU_12361	0.897927	0.872082
LTCONS_00035758	NNU_12371	0.667157	0.7
LTCONS_00035812	NNU_12423	0.960462	0.8
LTCONS_00035813	NNU_12423	0.678179	0.707107
LTCONS_00035870	NNU_12464	0.82404	0.9
LTCONS_00035895	NNU_12483	0.711359	0.7
LTCONS_00035923	NNU_12498	0.974989	0.9
LTCONS_00035947	NNU_12524	0.981814	1
LTCONS_00035950	NNU_12526	0.999573	1
LTCONS_00035971	NNU_12537	0.751451	0.67082
LTCONS_00035984	NNU_12547	0.997308	0.9
LTCONS_00036061	NNU_12617	0.978961	1
LTCONS_00036101	NNU_18905	0.983225	0.9
LTCONS_00036108	NNU_18902	0.842263	0.9
LTCONS_00036158	NNU_18854	0.82288	0.872082
LTCONS_00036184	NNU_18820	0.77387	0.8
LTCONS_00036202	NNU_18811	0.854367	0.666886
LTCONS_00036207	NNU_18803	0.834797	0.7
LTCONS_00036221	NNU_18790	0.723006	0.67082
LTCONS_00036272	NNU_18750	0.995636	0.9
LTCONS_00036301	NNU_18725	0.84004	0.7
LTCONS_00036319	NNU_18722	0.790671	0.8
LTCONS_00036323	NNU_18720	0.753387	0.67082
LTCONS_00036329	NNU_18711	0.997368	1
LTCONS_00036369	NNU_18680	0.645863	0.718185
LTCONS_00036383	NNU_18665	0.976489	0.8
LTCONS_00036388	NNU_18660	0.819016	1
LTCONS_00036404	NNU_18646	0.949011	0.707107
LTCONS_00036423	NNU_18622	0.920935	1
LTCONS_00036423	NNU_18629	0.878158	0.9
LTCONS_00036435	NNU_18619	0.706038	0.707107
LTCONS_00036463	NNU_18597	0.784713	0.8
LTCONS_00036480	NNU_18584	0.917899	0.9
LTCONS_00036480	NNU_18586	0.84338	0.7
LTCONS_00036487	NNU_18571	0.87808	0.8
LTCONS_00036499	NNU_18566	0.999729	0.894427
LTCONS_00036567	NNU_21300	0.827297	0.9
LTCONS_00036594	NNU_21317	0.802303	0.7
LTCONS_00036631	NNU_21334	0.936537	0.9
LTCONS_00036670	NNU_21362	0.650856	0.707107
LTCONS_00036681	NNU_21373	0.854781	1
LTCONS_00036745	NNU_21422	0.858706	0.7
LTCONS_00036782	NNU_21469	0.83151	0.9
LTCONS_00036783	NNU_21469	0.8354	0.9
LTCONS_00036803	NNU_21487	0.887261	0.9
LTCONS_00037004	NNU_21623	0.869235	0.894427
LTCONS_00037008	NNU_21622	0.683612	0.7
LTCONS_00037042	NNU_21660	0.814022	0.707107
LTCONS_00037043	NNU_21658	0.841093	0.8
LTCONS_00037048	NNU_21668	0.924258	1
LTCONS_00037077	NNU_21679	0.82272	0.8
LTCONS_00037113	NNU_23729	0.974944	0.707107
LTCONS_00037152	NNU_23768	0.741934	0.707107
LTCONS_00037192	NNU_11376	0.781712	0.974679
LTCONS_00037194	NNU_11391	0.755909	0.725476
LTCONS_00037196	NNU_11377	0.651797	0.7
LTCONS_00037225	NNU_11353	0.998718	0.725476
LTCONS_00037250	NNU_12181	0.720821	0.707107
LTCONS_00037250	NNU_12184	0.663403	0.707107
LTCONS_00037299	NNU_12162	0.780224	0.7
LTCONS_00037336	NNU_12133	0.788811	0.7
LTCONS_00037364	NNU_12117	0.988818	0.67082
LTCONS_00037367	NNU_12112	0.8851	0.8
LTCONS_00037401	NNU_12089	0.961438	0.9
LTCONS_00037419	NNU_12072	0.788958	0.8
LTCONS_00037419	NNU_12075	0.794163	0.7
LTCONS_00037419	NNU_12079	0.883014	0.8
LTCONS_00037466	NNU_21758	0.711628	0.9
LTCONS_00037476	NNU_21738	0.679837	0.67082
LTCONS_00037527	NNU_20794	0.632436	0.707107
LTCONS_00037561	NNU_20821	0.817276	0.7
LTCONS_00037668	NNU_23262	0.994796	1
LTCONS_00037669	NNU_23262	0.986254	1
LTCONS_00037674	NNU_23274	0.774548	0.7
LTCONS_00037676	NNU_23274	0.757159	0.8
LTCONS_00037796	NNU_03800	0.695477	0.7
LTCONS_00037817	NNU_03790	0.962259	0.9
LTCONS_00037818	NNU_03790	0.929485	0.707107
LTCONS_00037839	NNU_03769	0.778149	0.7
LTCONS_00037846	NNU_03758	0.910346	1
LTCONS_00037847	NNU_03758	0.630805	0.7
LTCONS_00037852	NNU_03760	0.694176	0.707107
LTCONS_00037880	NNU_03726	0.947337	0.9
LTCONS_00037882	NNU_03726	0.764679	0.7
LTCONS_00037932	NNU_03682	0.825137	0.725476
LTCONS_00037933	NNU_03683	0.999316	0.725476
LTCONS_00037977	NNU_03647	0.881648	0.9
LTCONS_00038026	NNU_03604	0.900566	0.707107
LTCONS_00038029	NNU_03606	0.940804	0.790569
LTCONS_00038034	NNU_03601	0.658868	0.707107
LTCONS_00038035	NNU_03599	0.897855	0.9
LTCONS_00038045	NNU_03592	0.913821	0.707107
LTCONS_00038134	NNU_13019	0.984324	0.707107
LTCONS_00038141	NNU_13023	0.976457	0.707107
LTCONS_00038142	NNU_13031	0.858402	0.725476
LTCONS_00038196	NNU_13060	0.81957	0.9
LTCONS_00038203	NNU_13060	0.785388	0.9
LTCONS_00038242	NNU_13114	0.882739	0.872082
LTCONS_00038263	NNU_13129	0.608721	0.707107
LTCONS_00038264	NNU_13129	0.722843	0.707107
LTCONS_00038266	NNU_13125	0.785799	0.974679
LTCONS_00038272	NNU_13126	0.833466	0.9
LTCONS_00038294	NNU_13146	0.962443	0.9
LTCONS_00038294	NNU_13143	0.651259	0.7
LTCONS_00038319	NNU_13167	0.990517	0.894427
LTCONS_00038382	NNU_15574	0.91067	0.7
LTCONS_00038429	NNU_15213	0.973206	0.9
LTCONS_00038430	NNU_15213	0.784939	0.9
LTCONS_00038454	NNU_15183	0.948304	0.974679
LTCONS_00038457	NNU_15182	0.673438	0.67082
LTCONS_00038469	NNU_15174	0.941471	0.9
LTCONS_00038512	NNU_15145	0.885041	0.7
LTCONS_00038537	NNU_15136	0.938925	0.894427
LTCONS_00038539	NNU_15134	0.847102	0.9
LTCONS_00038539	NNU_15136	0.664598	0.67082
LTCONS_00038543	NNU_15132	0.818315	0.9
LTCONS_00038549	NNU_15122	0.880913	0.9
LTCONS_00038556	NNU_15114	0.771652	0.782624
LTCONS_00038583	NNU_15094	0.624427	0.9
LTCONS_00038583	NNU_15093	0.916552	0.7
LTCONS_00038644	NNU_15041	0.955398	1
LTCONS_00038644	NNU_15044	0.89778	0.9
LTCONS_00038692	NNU_14995	0.762466	0.820783
LTCONS_00038694	NNU_14995	0.878131	0.8
LTCONS_00038721	NNU_09260	0.937415	0.67082
LTCONS_00038764	NNU_09240	0.980216	0.707107
LTCONS_00038765	NNU_09240	0.98756	0.894427
LTCONS_00038785	NNU_12198	0.747339	0.615587
LTCONS_00038802	NNU_12210	0.794987	0.615587
LTCONS_00038802	NNU_12211	0.834001	1
LTCONS_00038803	NNU_12210	0.616304	0.615587
LTCONS_00038803	NNU_12211	0.895533	1
LTCONS_00038805	NNU_12210	0.764975	0.688247
LTCONS_00038809	NNU_12213	0.822965	0.8
LTCONS_00038822	NNU_12221	0.67538	0.9
LTCONS_00038829	NNU_12219	0.907212	0.9
LTCONS_00038830	NNU_12225	0.958576	0.9
LTCONS_00038835	NNU_12227	0.909515	0.666886
LTCONS_00038846	NNU_12235	0.747897	0.9
LTCONS_00038859	NNU_12251	0.944826	0.9
LTCONS_00038861	NNU_12248	0.78063	0.67082
LTCONS_00038893	NNU_12268	0.972496	1
LTCONS_00038930	NNU_12294	0.615247	0.707107
LTCONS_00038970	NNU_12329	0.674999	0.7
LTCONS_00038985	NNU_12346	0.946597	0.725476
LTCONS_00038995	NNU_12355	0.877878	0.974679
LTCONS_00039049	NNU_12410	0.835792	0.725476
LTCONS_00039056	NNU_12414	0.90488	0.9
LTCONS_00039101	NNU_12438	0.606954	0.872082
LTCONS_00039158	NNU_12478	0.864255	0.820783
LTCONS_00039261	NNU_12574	0.889585	0.820783
LTCONS_00039266	NNU_12580	0.913221	0.9
LTCONS_00039296	NNU_12601	0.798455	0.707107
LTCONS_00039296	NNU_12600	0.996082	0.707107
LTCONS_00039302	NNU_12602	0.71746	0.8
LTCONS_00039318	NNU_12612	0.735435	0.67082
LTCONS_00039325	NNU_12613	0.966771	0.894427
LTCONS_00039342	NNU_12626	0.937235	0.790569
LTCONS_00039351	NNU_12638	0.972038	0.9
LTCONS_00039371	NNU_18902	0.643219	0.8
LTCONS_00039397	NNU_18876	0.890476	0.707107
LTCONS_00039426	NNU_18855	0.845023	0.9
LTCONS_00039432	NNU_18852	0.6707	0.718185
LTCONS_00039442	NNU_18837	0.736408	0.67082
LTCONS_00039487	NNU_18810	0.676244	0.7
LTCONS_00039496	NNU_18803	0.687654	0.872082
LTCONS_00039501	NNU_18800	0.916866	0.917663
LTCONS_00039505	NNU_18795	0.842685	0.872082
LTCONS_00039525	NNU_18780	0.7306	0.7
LTCONS_00039553	NNU_18750	0.93737	0.7
LTCONS_00039576	NNU_18738	0.890761	0.7
LTCONS_00039640	NNU_18689	0.843189	1
LTCONS_00039679	NNU_18655	0.970215	0.725476
LTCONS_00039692	NNU_18646	0.866752	0.707107
LTCONS_00039693	NNU_18641	0.891069	0.8
LTCONS_00039724	NNU_18622	0.659434	0.8
LTCONS_00039724	NNU_18629	0.832774	0.9
LTCONS_00039724	NNU_18631	0.878025	0.7
LTCONS_00039779	NNU_18588	0.940988	0.9
LTCONS_00039787	NNU_18575	0.892143	0.894427
LTCONS_00039788	NNU_18575	0.927694	0.917663
LTCONS_00039835	NNU_18541	0.961477	0.9
LTCONS_00039970	NNU_21375	0.761286	0.9
LTCONS_00039970	NNU_21376	0.814231	0.7
LTCONS_00040078	NNU_21453	0.996419	1
LTCONS_00040100	NNU_21459	0.670487	0.707107
LTCONS_00040114	NNU_21474	0.944252	0.9
LTCONS_00040114	NNU_21475	0.85507	0.7
LTCONS_00040126	NNU_21487	0.852786	0.7
LTCONS_00040137	NNU_21502	0.876772	0.9
LTCONS_00040146	NNU_21512	0.841364	0.7
LTCONS_00040163	NNU_21540	0.970319	0.9
LTCONS_00040172	NNU_21538	0.868238	0.9
LTCONS_00040218	NNU_21569	0.817205	0.8
LTCONS_00040258	NNU_21596	0.986302	0.9
LTCONS_00040283	NNU_21608	0.793299	0.666886
LTCONS_00040306	NNU_21622	0.88271	1
LTCONS_00040330	NNU_21644	0.975179	0.707107
LTCONS_00040333	NNU_21648	0.904156	0.7
LTCONS_00040397	NNU_23728	0.947812	1
LTCONS_00040479	NNU_11392	0.969753	1
LTCONS_00040509	NNU_11366	0.662952	0.9
LTCONS_00040532	NNU_12185	0.645959	0.707107
LTCONS_00040537	NNU_12183	0.974841	0.707107
LTCONS_00040548	NNU_12180	0.790424	0.7
LTCONS_00040549	NNU_12180	0.790331	0.7
LTCONS_00040605	NNU_12134	0.934845	0.725476
LTCONS_00040607	NNU_12134	0.814434	0.707107
LTCONS_00040636	NNU_12112	0.924266	1
LTCONS_00040642	NNU_12110	0.954713	0.9
LTCONS_00040656	NNU_12097	0.820873	0.7
LTCONS_00040683	NNU_12078	0.838977	0.7
LTCONS_00040683	NNU_12077	0.876386	0.7
LTCONS_00040724	NNU_12053	0.946559	1
LTCONS_00040728	NNU_12045	0.806673	0.8
LTCONS_00040728	NNU_12046	0.819913	0.7
LTCONS_00040728	NNU_12048	0.833742	0.7
LTCONS_00040752	NNU_12030	0.871907	0.666886
LTCONS_00040870	NNU_20825	0.905141	0.9
LTCONS_00040914	NNU_18951	0.930451	0.707107
LTCONS_00040954	NNU_23250	0.730119	0.666886
LTCONS_00040994	NNU_19821	0.961814	0.872082
LTCONS_00041017	NNU_19840	0.714394	0.707107
LTCONS_00041018	NNU_19843	0.632208	0.7
LTCONS_00041044	NNU_19859	0.658728	0.707107
LTCONS_00041044	NNU_19860	0.994307	0.725476
LTCONS_00041079	NNU_03818	0.993121	0.9
LTCONS_00041083	NNU_03818	0.998637	0.707107
LTCONS_00041105	NNU_03792	0.671463	0.8
LTCONS_00041165	NNU_03760	0.704292	0.894427
LTCONS_00041181	NNU_03749	0.957329	0.7
LTCONS_00041344	NNU_03604	0.943565	1
LTCONS_00041396	NNU_12977	0.671778	0.7
LTCONS_00041408	NNU_12982	0.964784	0.9
LTCONS_00041467	NNU_13044	0.880261	0.8
LTCONS_00041477	NNU_13059	0.967391	0.8
LTCONS_00041479	NNU_13060	0.780484	0.8
LTCONS_00041481	NNU_13063	0.819656	0.8
LTCONS_00041486	NNU_13062	0.983808	0.707107
LTCONS_00041486	NNU_13069	0.643552	0.790569
LTCONS_00041500	NNU_13078	0.979007	1
LTCONS_00041525	NNU_13095	0.846182	0.820783
LTCONS_00041534	NNU_13099	0.715463	0.8
LTCONS_00041534	NNU_13097	0.690134	0.707107
LTCONS_00041546	NNU_13113	0.994879	0.707107
LTCONS_00041548	NNU_13113	0.992151	0.7
LTCONS_00041550	NNU_13116	0.953778	0.9
LTCONS_00041556	NNU_13121	0.981899	0.9
LTCONS_00041559	NNU_13121	0.95725	0.974679
LTCONS_00041559	NNU_13122	0.909417	0.666886
LTCONS_00041624	NNU_13184	0.718956	0.9
LTCONS_00041631	NNU_13186	0.926976	0.707107
LTCONS_00041670	NNU_15561	0.632796	0.974679
LTCONS_00041670	NNU_15562	0.977049	0.7
LTCONS_00041738	NNU_15213	0.779863	0.9
LTCONS_00041752	NNU_15208	0.779028	0.707107
LTCONS_00041782	NNU_15185	0.827669	0.9
LTCONS_00041782	NNU_15187	0.768169	0.7
LTCONS_00041788	NNU_15183	0.893236	0.666886
LTCONS_00041788	NNU_15184	0.936324	0.820783
LTCONS_00041789	NNU_15182	0.866394	0.9
LTCONS_00041836	NNU_15137	0.701885	0.707107
LTCONS_00041840	NNU_15134	0.869848	0.7
LTCONS_00041843	NNU_15129	0.973674	1
LTCONS_00041849	NNU_15131	0.877942	0.9
LTCONS_00041935	NNU_15072	0.652671	0.7
LTCONS_00041935	NNU_15075	0.958342	0.707107
LTCONS_00041939	NNU_15071	0.790393	0.7
LTCONS_00041951	NNU_15054	0.875409	0.9
LTCONS_00042000	NNU_15030	0.886736	0.7
LTCONS_00042002	NNU_15030	0.93807	0.820783
LTCONS_00042003	NNU_15030	0.999913	0.707107
LTCONS_00042041	NNU_15002	0.793904	0.707107
LTCONS_00042042	NNU_14997	0.784774	0.872082
LTCONS_00042061	NNU_12228	0.712617	0.7
LTCONS_00042162	NNU_20855	0.968325	0.9
LTCONS_00042173	NNU_20863	0.656096	0.707107
LTCONS_00042182	NNU_20867	0.760198	0.707107
LTCONS_00042210	NNU_20855	0.827544	0.9
LTCONS_00042228	NNU_20867	0.62042	0.707107
LTCONS_00042265	NNU_20884	0.941943	0.894427
LTCONS_00042318	NNU_08257	0.981478	0.9
LTCONS_00042366	NNU_08257	0.991767	0.974679
LTCONS_00042367	NNU_08257	0.993333	0.894427
LTCONS_00042368	NNU_08257	0.961785	0.707107
LTCONS_00042409	NNU_08278	0.874806	0.9
LTCONS_00042495	NNU_07779	0.72899	0.8
LTCONS_00042496	NNU_07779	0.716605	0.9
LTCONS_00042513	NNU_07765	0.726288	0.9
LTCONS_00042521	NNU_07768	0.91471	1
LTCONS_00042522	NNU_07768	0.77329	0.615587
LTCONS_00042557	NNU_19437	0.9581	0.7
LTCONS_00042558	NNU_19437	0.997205	0.948683
LTCONS_00042646	NNU_19950	0.950175	0.9
LTCONS_00042759	NNU_02415	0.987115	0.707107
LTCONS_00042759	NNU_02413	0.949067	0.707107
LTCONS_00042761	NNU_02423	0.702784	0.707107
LTCONS_00042761	NNU_02418	0.933516	0.725476
LTCONS_00042763	NNU_02425	0.846479	0.7
LTCONS_00042772	NNU_02430	0.884124	0.9
LTCONS_00042876	NNU_02492	0.902123	0.872082
LTCONS_00042919	NNU_02521	0.912632	0.7
LTCONS_00042920	NNU_02521	0.982885	0.7
LTCONS_00042923	NNU_02521	0.987125	0.872082
LTCONS_00042982	NNU_02566	0.836909	0.707107
LTCONS_00043010	NNU_17837	0.68814	0.8
LTCONS_00043044	NNU_17818	0.663129	0.760726
LTCONS_00043045	NNU_17816	0.989081	0.707107
LTCONS_00043093	NNU_17773	0.897848	0.8
LTCONS_00043125	NNU_17750	0.99787	0.707107
LTCONS_00043148	NNU_17737	0.926778	0.7
LTCONS_00043149	NNU_17737	0.798162	0.8
LTCONS_00043187	NNU_17716	0.658112	0.707107
LTCONS_00043235	NNU_17687	0.967429	0.9
LTCONS_00043304	NNU_17660	0.747639	0.7
LTCONS_00043309	NNU_17659	0.625992	0.8
LTCONS_00043334	NNU_17647	0.681931	0.707107
LTCONS_00043349	NNU_17640	0.63615	0.7
LTCONS_00043377	NNU_17620	0.844935	0.9
LTCONS_00043434	NNU_17586	0.700315	0.7
LTCONS_00043496	NNU_17543	1	1
LTCONS_00043496	NNU_17548	0.944496	0.707107
LTCONS_00043537	NNU_17520	0.79514	0.9
LTCONS_00043546	NNU_17505	0.812257	0.894427
LTCONS_00043579	NNU_17481	0.620739	0.7
LTCONS_00043691	NNU_17404	0.981696	1
LTCONS_00043715	NNU_17390	0.954595	0.9
LTCONS_00043737	NNU_17382	0.949112	0.974679
LTCONS_00043768	NNU_17351	0.965484	0.707107
LTCONS_00043822	NNU_17306	0.651049	0.9
LTCONS_00043823	NNU_17306	0.608078	0.8
LTCONS_00043852	NNU_17291	0.720091	0.707107
LTCONS_00043852	NNU_17290	0.797729	0.9
LTCONS_00043887	NNU_17266	0.735886	0.707107
LTCONS_00043902	NNU_17242	0.945203	0.9
LTCONS_00043902	NNU_17243	0.917102	1
LTCONS_00043905	NNU_17242	0.744513	0.9
LTCONS_00043909	NNU_17244	0.680007	0.872082
LTCONS_00043951	NNU_07744	0.82239	0.7
LTCONS_00043951	NNU_07745	0.94325	0.9
LTCONS_00044037	NNU_07680	0.750158	0.707107
LTCONS_00044063	NNU_07667	0.866208	0.8
LTCONS_00044087	NNU_07656	0.980426	0.790569
LTCONS_00044096	NNU_07651	0.685128	0.666886
LTCONS_00044112	NNU_07637	0.834095	0.9
LTCONS_00044122	NNU_07630	0.985585	0.9
LTCONS_00044130	NNU_07627	0.816873	0.782624
LTCONS_00044133	NNU_07624	0.672539	0.707107
LTCONS_00044138	NNU_07618	0.85075	0.7
LTCONS_00044160	NNU_07607	0.872302	0.820783
LTCONS_00044180	NNU_07579	0.771148	0.707107
LTCONS_00044180	NNU_07580	0.997259	0.894427
LTCONS_00044193	NNU_07569	0.976627	1
LTCONS_00044195	NNU_07560	0.956172	0.9
LTCONS_00044207	NNU_07561	0.724751	0.8
LTCONS_00044253	NNU_07521	0.840724	0.872082
LTCONS_00044262	NNU_07514	0.83023	0.820783
LTCONS_00044263	NNU_07514	0.923835	0.7
LTCONS_00044291	NNU_07492	0.771124	0.67082
LTCONS_00044323	NNU_07465	0.984016	0.9
LTCONS_00044323	NNU_07466	0.950114	0.9
LTCONS_00044352	NNU_07446	0.856415	0.9
LTCONS_00044352	NNU_07437	0.858292	0.9
LTCONS_00044366	NNU_07427	0.915773	1
LTCONS_00044382	NNU_07422	0.648021	0.790569
LTCONS_00044383	NNU_07416	0.955684	0.9
LTCONS_00044386	NNU_07416	0.807553	0.8
LTCONS_00044407	NNU_07393	0.852068	0.9
LTCONS_00044417	NNU_07391	0.938848	0.7
LTCONS_00044451	NNU_07375	0.743602	0.8
LTCONS_00044483	NNU_07339	0.88787	0.820783
LTCONS_00044515	NNU_07316	0.792075	0.7
LTCONS_00044515	NNU_07320	0.809912	0.9
LTCONS_00044524	NNU_07306	0.701983	0.8
LTCONS_00044545	NNU_07289	0.706461	0.7
LTCONS_00044547	NNU_07284	0.921665	0.8
LTCONS_00044556	NNU_07287	0.910102	0.707107
LTCONS_00044560	NNU_07278	0.989426	1
LTCONS_00044574	NNU_07268	0.973914	0.707107
LTCONS_00044608	NNU_07247	0.824293	0.7
LTCONS_00044652	NNU_07223	0.91737	0.8
LTCONS_00044673	NNU_07196	0.818274	0.8
LTCONS_00044675	NNU_07196	0.767341	0.9
LTCONS_00044695	NNU_07178	0.868004	0.974679
LTCONS_00044707	NNU_07164	0.858992	0.8
LTCONS_00044736	NNU_07153	0.997044	0.9
LTCONS_00044740	NNU_07153	0.982443	0.9
LTCONS_00044854	NNU_07053	0.705915	0.7
LTCONS_00044876	NNU_02390	0.933869	0.67082
LTCONS_00044878	NNU_02391	0.997278	0.894427
LTCONS_00044886	NNU_02374	0.760468	0.9
LTCONS_00044916	NNU_02357	0.881559	0.894427
LTCONS_00044918	NNU_02360	0.67981	1
LTCONS_00044925	NNU_02350	0.756143	0.974679
LTCONS_00044926	NNU_07761	0.802766	0.67082
LTCONS_00044949	NNU_02343	0.658433	0.7
LTCONS_00045017	NNU_02281	0.930351	1
LTCONS_00045018	NNU_02281	0.843176	0.8
LTCONS_00045018	NNU_02284	0.729198	0.8
LTCONS_00045021	NNU_02285	0.814076	0.894427
LTCONS_00045025	NNU_02282	0.716831	0.820783
LTCONS_00045044	NNU_02267	0.802373	0.7
LTCONS_00045094	NNU_02222	0.98405	0.9
LTCONS_00045112	NNU_02208	0.753903	0.707107
LTCONS_00045150	NNU_02191	0.804037	0.9
LTCONS_00045151	NNU_02193	0.783177	0.707107
LTCONS_00045152	NNU_02193	0.679466	0.790569
LTCONS_00045152	NNU_02191	0.72268	0.782624
LTCONS_00045153	NNU_02191	0.721575	0.9
LTCONS_00045191	NNU_02162	0.901267	0.9
LTCONS_00045193	NNU_02163	0.681817	0.67082
LTCONS_00045230	NNU_02130	0.71676	0.872082
LTCONS_00045293	NNU_02080	0.990926	0.707107
LTCONS_00045296	NNU_02072	0.935041	0.894427
LTCONS_00045316	NNU_02067	0.936388	0.9
LTCONS_00045316	NNU_02059	0.76844	0.7
LTCONS_00045317	NNU_02067	0.929325	1
LTCONS_00045329	NNU_02055	0.612866	0.7
LTCONS_00045329	NNU_02056	0.622995	0.7
LTCONS_00045329	NNU_02049	0.805182	1
LTCONS_00045331	NNU_02039	0.964028	1
LTCONS_00045340	NNU_02028	0.887504	0.7
LTCONS_00045366	NNU_02010	0.832934	0.7
LTCONS_00045367	NNU_02010	0.721945	0.7
LTCONS_00045375	NNU_02005	0.990532	0.974679
LTCONS_00045444	NNU_01939	0.92866	0.67082
LTCONS_00045445	NNU_01939	0.948263	0.9
LTCONS_00045469	NNU_01920	0.613374	0.7
LTCONS_00045473	NNU_01916	0.720529	0.707107
LTCONS_00045480	NNU_01909	0.61707	0.7
LTCONS_00045483	NNU_01903	0.798677	0.9
LTCONS_00045483	NNU_01904	0.924167	0.7
LTCONS_00045484	NNU_01903	0.920254	1
LTCONS_00045484	NNU_01904	0.891348	0.9
LTCONS_00045504	NNU_01888	0.834688	0.872082
LTCONS_00045600	NNU_02436	0.743657	0.615587
LTCONS_00045618	NNU_02446	0.642586	0.9
LTCONS_00045634	NNU_02464	0.994302	0.7
LTCONS_00045645	NNU_02467	0.825745	0.8
LTCONS_00045679	NNU_02495	0.701653	0.894427
LTCONS_00045679	NNU_02497	0.758949	0.7
LTCONS_00045680	NNU_02497	0.778564	0.8
LTCONS_00045751	NNU_02565	0.830523	0.9
LTCONS_00045797	NNU_17826	0.974246	0.917663
LTCONS_00045825	NNU_17802	0.925318	0.9
LTCONS_00045869	NNU_17781	0.998477	0.707107
LTCONS_00045869	NNU_17780	0.996925	0.707107
LTCONS_00045870	NNU_17781	0.990213	0.67082
LTCONS_00045870	NNU_17780	0.987841	0.67082
LTCONS_00045891	NNU_17765	0.929005	0.9
LTCONS_00045906	NNU_17753	0.924672	0.9
LTCONS_00045919	NNU_17740	0.686089	0.7
LTCONS_00045920	NNU_17740	0.746994	0.7
LTCONS_00045938	NNU_17729	0.968778	0.9
LTCONS_00045941	NNU_17728	0.709112	0.9
LTCONS_00045941	NNU_17730	0.958374	0.9
LTCONS_00045941	NNU_17727	0.901246	0.974679
LTCONS_00045998	NNU_17683	0.944754	1
LTCONS_00046001	NNU_17686	0.876013	0.707107
LTCONS_00046002	NNU_17686	0.971507	0.707107
LTCONS_00046008	NNU_17676	0.695705	0.7
LTCONS_00046035	NNU_17655	0.797079	0.7
LTCONS_00046065	NNU_17629	0.873433	0.872082
LTCONS_00046070	NNU_17621	0.980379	0.7
LTCONS_00046070	NNU_17620	0.786904	0.7
LTCONS_00046103	NNU_17584	0.913484	0.9
LTCONS_00046104	NNU_17586	0.769378	0.8
LTCONS_00046150	NNU_17536	0.888113	0.7
LTCONS_00046159	NNU_17527	0.942981	0.9
LTCONS_00046206	NNU_17489	0.990273	0.725476
LTCONS_00046207	NNU_17489	0.731934	0.707107
LTCONS_00046208	NNU_17488	0.698022	1
LTCONS_00046222	NNU_17482	0.652215	0.8
LTCONS_00046222	NNU_17483	0.792155	1
LTCONS_00046225	NNU_17482	0.780882	0.7
LTCONS_00046226	NNU_17482	0.849299	0.7
LTCONS_00046227	NNU_17480	0.848896	0.707107
LTCONS_00046237	NNU_17473	0.759096	0.615587
LTCONS_00046290	NNU_17416	0.665308	0.7
LTCONS_00046310	NNU_17404	0.831659	1
LTCONS_00046323	NNU_17393	0.890933	0.790569
LTCONS_00046332	NNU_17383	0.690662	0.872082
LTCONS_00046352	NNU_17354	0.651653	0.7
LTCONS_00046354	NNU_17351	0.975727	1
LTCONS_00046359	NNU_17351	0.762375	0.7
LTCONS_00046370	NNU_17345	0.700334	0.707107
LTCONS_00046370	NNU_17344	0.904204	0.707107
LTCONS_00046396	NNU_17311	0.863088	1
LTCONS_00046398	NNU_17305	0.708397	0.7
LTCONS_00046425	NNU_17281	0.90753	0.707107
LTCONS_00046427	NNU_17280	0.93381	0.666886
LTCONS_00046488	NNU_17242	0.885439	0.7
LTCONS_00046488	NNU_17243	0.874169	0.9
LTCONS_00046489	NNU_17242	0.993651	0.820783
LTCONS_00046489	NNU_17243	0.719854	0.666886
LTCONS_00046498	NNU_17238	0.984348	1
LTCONS_00046498	NNU_17239	0.983347	1
LTCONS_00046511	NNU_07752	0.994058	0.9
LTCONS_00046516	NNU_07748	0.962954	0.707107
LTCONS_00046516	NNU_07750	0.99692	0.707107
LTCONS_00046516	NNU_07747	0.987653	0.707107
LTCONS_00046517	NNU_07744	0.952009	0.9
LTCONS_00046532	NNU_07731	0.900323	0.9
LTCONS_00046533	NNU_07731	0.671995	0.7
LTCONS_00046537	NNU_07727	0.800432	0.894427
LTCONS_00046548	NNU_07722	0.853125	0.790569
LTCONS_00046548	NNU_07721	0.998278	0.790569
LTCONS_00046585	NNU_07693	0.950298	0.894427
LTCONS_00046586	NNU_07693	0.936239	0.7
LTCONS_00046587	NNU_07693	0.953715	0.9
LTCONS_00046609	NNU_07672	0.604651	0.707107
LTCONS_00046618	NNU_07662	0.740473	0.8
LTCONS_00046636	NNU_07651	0.824089	0.7
LTCONS_00046637	NNU_07644	0.854604	0.894427
LTCONS_00046678	NNU_07619	0.873638	0.9
LTCONS_00046717	NNU_07580	0.803171	0.782624
LTCONS_00046717	NNU_07584	0.947457	1
LTCONS_00046737	NNU_07559	0.795823	0.707107
LTCONS_00046737	NNU_07561	0.815506	0.8
LTCONS_00046781	NNU_07526	0.853893	0.8
LTCONS_00046824	NNU_07496	0.989341	1
LTCONS_00046824	NNU_07499	0.790071	0.9
LTCONS_00046833	NNU_07492	0.868081	0.894427
LTCONS_00046907	NNU_07427	0.760773	0.9
LTCONS_00046913	NNU_07425	0.968908	1
LTCONS_00046924	NNU_07417	0.831415	0.820783
LTCONS_00046925	NNU_07417	0.892281	0.7
LTCONS_00046951	NNU_07406	0.799016	0.8
LTCONS_00046954	NNU_07398	0.691517	0.666886
LTCONS_00047004	NNU_07362	0.747796	0.8
LTCONS_00047029	NNU_07344	0.997152	1
LTCONS_00047047	NNU_07314	0.837188	0.707107
LTCONS_00047067	NNU_07306	0.947455	0.9
LTCONS_00047068	NNU_07306	0.62963	0.8
LTCONS_00047069	NNU_07306	0.746566	0.8
LTCONS_00047079	NNU_07292	0.892113	0.9
LTCONS_00047106	NNU_07274	0.613945	0.666886
LTCONS_00047181	NNU_07233	0.978515	1
LTCONS_00047212	NNU_07212	0.740926	0.707107
LTCONS_00047217	NNU_07209	0.997851	0.974679
LTCONS_00047238	NNU_07198	0.913244	0.9
LTCONS_00047238	NNU_07196	0.770445	0.8
LTCONS_00047247	NNU_07192	0.967549	0.9
LTCONS_00047256	NNU_07184	0.737732	0.9
LTCONS_00047261	NNU_07178	0.77673	0.666886
LTCONS_00047289	NNU_07152	0.827728	0.894427
LTCONS_00047289	NNU_07157	0.813568	0.9
LTCONS_00047334	NNU_07116	0.920668	0.9
LTCONS_00047350	NNU_07104	0.698796	0.615587
LTCONS_00047351	NNU_07098	0.90688	0.8
LTCONS_00047351	NNU_07104	0.63204	0.666886
LTCONS_00047353	NNU_07104	0.860616	0.974679
LTCONS_00047431	NNU_07057	0.929284	0.894427
LTCONS_00047450	NNU_02407	0.619321	0.615587
LTCONS_00047477	NNU_02391	0.965969	0.9
LTCONS_00047483	NNU_02389	0.772528	0.688247
LTCONS_00047484	NNU_02389	0.873667	0.872082
LTCONS_00047555	NNU_02329	0.77951	0.707107
LTCONS_00047556	NNU_02329	0.799283	0.707107
LTCONS_00047598	NNU_02301	0.955907	0.9
LTCONS_00047598	NNU_02302	0.835754	0.8
LTCONS_00047620	NNU_02286	0.971633	0.707107
LTCONS_00047636	NNU_02274	0.969273	1
LTCONS_00047644	NNU_02264	0.826296	0.666886
LTCONS_00047645	NNU_02264	0.883657	0.820783
LTCONS_00047645	NNU_02269	0.695697	0.7
LTCONS_00047645	NNU_02273	0.891438	0.9
LTCONS_00047654	NNU_02257	0.617877	0.707107
LTCONS_00047654	NNU_02260	0.762326	0.7
LTCONS_00047705	NNU_02215	0.993699	1
LTCONS_00047705	NNU_02216	0.912524	0.9
LTCONS_00047706	NNU_02211	0.999339	1
LTCONS_00047708	NNU_02211	0.982213	0.974679
LTCONS_00047715	NNU_02202	0.922628	0.7
LTCONS_00047768	NNU_02162	0.946013	0.9
LTCONS_00047788	NNU_02144	0.968617	0.9
LTCONS_00047789	NNU_02143	0.637492	0.8
LTCONS_00047824	NNU_02121	0.849409	0.820783
LTCONS_00047825	NNU_02121	0.917473	0.9
LTCONS_00047840	NNU_02112	0.962327	0.67082
LTCONS_00047885	NNU_02069	0.91749	0.8
LTCONS_00047904	NNU_02050	0.843565	0.9
LTCONS_00047912	NNU_02055	0.789378	1
LTCONS_00047912	NNU_02056	0.807882	1
LTCONS_00047924	NNU_02045	0.860343	0.707107
LTCONS_00047947	NNU_02021	0.85196	0.7
LTCONS_00047970	NNU_01998	0.91948	0.666886
LTCONS_00047970	NNU_01999	0.872526	0.7
LTCONS_00047982	NNU_01981	0.800362	0.872082
LTCONS_00048011	NNU_01958	0.749161	0.7
LTCONS_00048021	NNU_01940	0.980399	0.9
LTCONS_00048025	NNU_01939	0.621253	0.67082
LTCONS_00048054	NNU_01924	0.958578	0.974679
LTCONS_00048055	NNU_01924	0.923952	0.894427
LTCONS_00048056	NNU_01924	0.990481	0.974679
LTCONS_00048063	NNU_01919	0.879498	0.9
LTCONS_00048063	NNU_01918	0.767708	1
LTCONS_00048075	NNU_01908	0.783757	0.7
LTCONS_00048075	NNU_01909	0.806049	0.7
LTCONS_00048076	NNU_01908	0.82475	0.67082
[truncated: 908 more rows]
