# Supplementary material for: The Genome-Wide Identification of Long Non-Coding RNAs Involved in Floral Thermogenesis in Nelumbo nucifera Gaertn
Source: Int J Mol Sci. 2022 Apr 28;23(9):4901. doi: 10.3390/ijms23094901 (PMC9102460; doi:10.3390/ijms23094901)
Supplement: Supplementary file 1 [file ijms-23-04901-s001.zip › Table S3.xlsx]

## Sheet: Table S3
Table S3: The members of MEpink and MEpurple modules
Gene ID	module	stage 1 (fpkm)	stage 2 (fpkm)	stage 3 (fpkm)	stage 4 (fpkm)	stage 5 (fpkm)
NNU_14615-RA1	pink	3.59	0.433333	5.98333	2.51667	0.71
NNU_05368-RA1	pink	6.50333	6.63667	18.5667	1.68333	0
NNU_21031-RA1	pink	2.13	1.35333	5.92333	2.13333	0.596667
NNU_03191-RA1	pink	7.69333	2.62	6.95	2.15	0.163333
NNU_05761-RA1	pink	8.14667	20.8833	46.33	4.4	0.88
NNU_23580-RA1	pink	161.2	232.17	507.367	69.2967	25.5
LTCONS_00045376	pink	2.04	6.05333	6.35333	0.64	0.2
NNU_06540-RA1	pink	1.02667	2.94667	9.05667	0.746667	0.563333
NNU_25561-RA1	pink	59.09	79.8133	206.857	25.4367	15.5133
NNU_17609-RA1	pink	1.57333	2.63667	4.97667	1.28667	0
NNU_09304-RA1	pink	7.35333	10.5367	7.19667	1.25	3.93
NNU_10513-RA1	pink	17.5133	31.8033	52.11	7.89	4.96333
NNU_08841-RA1	pink	2.63	3.47667	7.05333	0.653333	0.26
NNU_23406-RA1	pink	1.4	2.49333	3.82667	0.406667	0.0833333
NNU_06051-RA1	pink	34.44	66.5933	68.6333	12.2033	8.59
LTCONS_00045378	pink	4.92	5.21	13.4167	0.89	1.39667
LTCONS_00059981	pink	15.9333	12.97	30.38	4.45	5.16
NNU_20604-RA1	pink	1.82667	2.99667	6.52	0.45	0.05
LTCONS_00049287	pink	2.19667	7.46	10.06	2.1	1.06333
NNU_05923-RA1	pink	14.82	23.6433	67.3533	6.75	5.16
NNU_19376-RA1	pink	2.44667	3.31	6.92333	0.773333	0.33
NNU_16608-RA1	pink	1.00333	3.09333	4.29667	1.19	0.316667
NNU_15776-RA1	pink	8.03333	9.48667	19.3433	3.93333	1.85333
NNU_07122-RA1	pink	10.6233	22.2533	25.8267	5.67	3.97
NNU_05205-RA1	pink	3.92667	9.62333	32.4833	1.93667	1.42
NNU_22178-RA1	pink	13.9433	26.5633	75.7767	9.29667	2.54667
NNU_19958-RA1	pink	0.28	3.23	1.78333	1.33333	0.0566667
NNU_26188-RA1	pink	1.95333	1.01	2.18333	0.906667	0
NNU_19711-RA1	pink	0.3	5.05667	3.12333	0	0.496667
NNU_03831-RA1	pink	3.01	4.12667	12.3067	3.24	0.2
NNU_21359-RA1	pink	1.77	5.22	5.39667	1.39667	0.0333333
NNU_07153-RA1	pink	14.5033	30.7267	200.42	15.6733	2.75333
LTCONS_00003987	pink	2.61	2.11667	3.41333	0.69	0.36
NNU_00564-RA1	pink	2.48	5.83667	16.24	1.24667	0.15
NNU_11597-RA1	pink	2.27	5.12333	6.49333	1.69333	0.336667
LTCONS_00015946	pink	0.66	1.20333	3.02	0.483333	0
NNU_22727-RA1	pink	7.96667	8.09333	14.3767	3.31333	1.64333
NNU_00066-RA1	pink	1.23	1.49	1.91667	0.29	0.333333
LTCONS_00018879	pink	1.37	2.58667	2.25667	1	0.386667
NNU_01355-RA1	pink	1.66667	1.59667	3.40667	0.546667	0.41
NNU_19027-RA1	pink	4.61	3.70667	6.23667	0.933333	0.563333
NNU_22156-RA1	pink	0.123333	1.59	1.90333	0.633333	1.08667
NNU_19377-RA1	pink	1.07	2.01	2.08	2.10667	0.39
LTCONS_00040404	pink	4.75667	8.41333	10.7167	1.97	0.723333
NNU_07517-RA1	pink	3.28333	3.83	4.98333	6.44	0
NNU_08564-RA1	pink	1.16333	1.09	3.09667	0.9	1.21333
NNU_02538-RA1	pink	8.76	14.44	17.1	8.41333	6.67667
NNU_21660-RA1	pink	19.1133	23.81	35.43	7.78	10.7867
NNU_17633-RA1	pink	1.46	5.34	14.5467	2.62	2.07667
LTCONS_00063353	pink	2.25667	0.16	2.88667	0.3	0.62
LTCONS_00056238	pink	1.72667	2.1	2.81333	0.826667	0.1
LTCONS_00061945	pink	2718.79	3482.6	11662	1507.23	1986.53
NNU_25895-RA1	pink	1.59333	0.47	3.07333	0.0966667	0.14
NNU_23390-RA1	pink	3.11333	1.59667	3.39333	2.64333	0.85
NNU_25241-RA1	pink	6.35	9.17333	27.7433	3.34667	3.02
NNU_16234-RA1	pink	20.31	41.4867	53.8733	22.3533	12.5767
LTCONS_00020215	pink	0.516667	0.27	0.98	0.893333	0.22
NNU_11079-RA1	pink	1.29	2.17	4.16667	1.20667	1.11
LTCONS_00059585	pink	1.36	4.43	2.12667	0.76	0.766667
NNU_05418-RA1	pink	20.5833	22.61	55.9433	12.58	5.86333
NNU_09312-RA1	pink	44.5267	41.2933	103.077	28.9333	8.12
NNU_24631-RA1	pink	19.6267	21.35	95.0367	17.7533	2.88
NNU_02334-RA1	pink	6.69333	9.3	12.5967	11.0633	1.38333
LTCONS_00069037	pink	2.56333	2.00667	83.01	0.81	0.606667
LTCONS_00040778	pink	1.44333	2.78333	2.74	0.706667	0.623333
NNU_13707-RA1	pink	3.8	4.78333	5.39667	1.93667	1.54667
NNU_16925-RA1	pink	0.39	1.79	1.64333	0.426667	0.4
NNU_22096-RA1	pink	1.95333	3.80333	6.66	2.48667	0.676667
LTCONS_00014820	pink	5.04667	2.15667	5.66333	4.19	1.55
LTCONS_00056239	pink	8.90333	9.39	14.7333	4.37	1.56333
NNU_04446-RA1	pink	80.49	96.6433	130.65	49.7133	33.3567
NNU_12861-RA1	pink	1.12	0.43	1.97667	0.84	0
LTCONS_00008347	pink	1.17667	1.56333	1.96667	0.0833333	0.433333
NNU_24543-RA1	pink	208.54	232.62	356.237	120.553	76.1133
NNU_24659-RA1	pink	1.02333	1.54333	2.33333	1.32	0.706667
NNU_19835-RA1	pink	12.8267	15.06	21.8967	7.15333	6.48667
NNU_25912-RA1	pink	0.863333	0.246667	1.69667	0.393333	0.186667
NNU_15229-RA1	pink	1.15	1.49667	1.75333	0.86	0.213333
NNU_13591-RA1	pink	3.13667	4.27667	5.09	2.64667	3
NNU_15825-RA1	pink	135.81	148.063	236.073	86.2433	40.7567
LTCONS_00057745	pink	3.4	5.07	6.05667	1.87667	1.45667
NNU_22005-RA1	pink	24.6667	35.8667	38.7733	14.6133	6.15
NNU_03573-RA1	pink	0.316667	0.973333	1.10333	0.446667	0.26
LTCONS_00002357	pink	1.08	3.96333	4.21	1.54667	0.82
NNU_06285-RA1	pink	16.49	9.52333	18.3333	9.75	5.74333
NNU_19007-RA1	pink	30.87	31.03	47.1567	16.7333	12.4633
NNU_16286-RA1	pink	2.54333	2.14667	5.33333	0.576667	0.606667
NNU_05509-RA1	pink	16.47	22.6833	76.56	12.32	2.32333
NNU_08817-RA1	pink	3.92333	4.60667	4.49333	3.08	0.67
LTCONS_00051801	pink	4.58	8.15	10.3767	4.54	1.12
LTCONS_00067052	pink	0.756667	0.706667	1.77667	0.936667	0.42
LTCONS_00009981	pink	1.69667	2.34333	2.73333	2.17	0.49
LTCONS_00027368	pink	5.26333	6.57333	12.5067	3.26333	2.61667
NNU_22914-RA1	pink	3.56333	1.65333	3.5	1.46333	0.663333
NNU_12432-RA1	pink	5.02333	6.02	6.52667	4.17667	2.2
LTCONS_00018857	pink	3.20333	4.65	5.39667	1.63333	1.57
NNU_07136-RA1	pink	1.38333	1.02333	2.30667	0.863333	0
NNU_05207-RA1	purple	3.03	4.22333	33.8333	16.0033	2.58333
NNU_15836-RA1	purple	1.82667	0.483333	27.9033	1.84333	2.59333
NNU_19238-RA1	purple	2.06	1.52667	5.15	10.22	0
NNU_02357-RA1	purple	3.67333	7.88	51.2133	27.59	2.26
NNU_06188-RA1	purple	3.05333	9.38333	30.2233	12.14	0.176667
NNU_12632-RA1	purple	5.49333	6.76333	7.27333	9.35	2.57
LTCONS_00060950	purple	2.99333	14.24	51.7933	9.83667	3.90333
NNU_09516-RA1	purple	1.70333	3.60667	5.08333	5.80333	0.176667
NNU_00323-RA1	purple	35.8033	82.7667	653.353	136.08	36.4133
NNU_05454-RA1	purple	10.3833	23.8033	64.7333	29.4033	8.4
NNU_06950-RA1	purple	3.28667	2.98667	10.1667	12.14	1.84667
NNU_18155-RA1	purple	0.346667	2.98333	13.8633	2.58	1.82333
NNU_18426-RA1	purple	2.88	4.4	33.0267	13.4267	2.87
NNU_12876-RA1	purple	0.45	0.336667	12.52	3.12667	1.52667
NNU_09565-RA1	purple	1.16	0.5	4.63667	3.11667	1.26333
NNU_07177-RA1	purple	1.49667	2.66333	8.20667	7.85333	0.87
NNU_01503-RA1	purple	0.396667	0.96	3.23667	2.38667	1.60667
LTCONS_00011459	purple	0.46	3.61333	3.16	3.17333	0
NNU_22092-RA1	purple	9.96	12.98	22.4067	32.55	3.33667
NNU_08156-RA1	purple	0.926667	1.86	2.04	2.24667	0
NNU_14512-RA1	purple	3.81	0.25	3.62333	1.78	1.25333
NNU_04191-RA1	purple	0.98	0.546667	1.82333	2.82333	0.24
LTCONS_00044905	purple	0.603333	0.903333	4.16	0.923333	1.03667
NNU_16154-RA1	purple	3.11667	2.66	4.80333	9.67	1.5
LTCONS_00064455	purple	116.417	213.813	458.33	339.897	59.7667
NNU_26309-RA1	purple	7.71333	20.4967	44.37	27.9	8.83333
LTCONS_00030519	purple	0.0133333	0.103333	5.29	21	1.03
NNU_06716-RA1	purple	3.36	5.00333	18.7433	13.0133	2.40333
LTCONS_00060174	purple	6.54667	5.43333	19.4233	18.0767	11.74
LTCONS_00061948	purple	13194	9980.94	42994.9	21485.3	14002
LTCONS_00038300	purple	0.546667	0.806667	9.46	3.79	1.66
NNU_07284-RA1	purple	10.98	20.56	40.9367	24.3833	9.48
NNU_16696-RA1	purple	28.27	49.3567	88.54	52.97	22.0167
NNU_03353-RA1	purple	9.52	39.7867	69.65	62.7	21.9433
NNU_20578-RA1	purple	1.58667	1.89667	1.54667	1.54333	0.976667
LTCONS_00033513	purple	0.376667	0.343333	2.62667	2.95667	0.746667
NNU_01867-RA1	purple	186.827	157.8	434.073	339.257	111.14
NNU_12086-RA1	purple	1.04	1.38	2.02667	2.26333	0.22
LTCONS_00050801	purple	3.03333	3.99	3.35	4.73	1.51
NNU_25110-RA1	purple	0.133333	0.216667	3.54667	2.11333	0.553333
NNU_06441-RA1	purple	2.84667	0.413333	2.14667	4.4	0.33
LTCONS_00010389	purple	2.25667	5.94333	6.66	9.57333	3.09
NNU_18905-RA1	purple	1.38333	1.68333	5.84	4.36333	0.626667
NNU_11459-RA1	purple	1.36667	0.3	3.00333	1.32333	0.413333
NNU_22087-RA1	purple	1.04333	0.41	1.58667	1.52333	0.166667
NNU_24489-RA1	purple	2.61333	1.66333	3.59	3.36667	3.13
NNU_22499-RA1	purple	1.62667	1.94	4.88333	4.58667	0.416667
NNU_00046-RA1	purple	0.203333	1.22	1.38667	0.973333	0.463333
NNU_10224-RA1	purple	0.2	1.02333	2.27667	0.523333	0.53
NNU_06050-RA1	purple	808.96	1224.77	2873.05	1548.21	182.623
NNU_16804-RA1	purple	1.96	4.33	12.2167	8.64333	4.53
LTCONS_00026794	purple	3.24	1.79333	7.15	7.16333	2.38667
NNU_08285-RA1	purple	6.16	10.8267	94.7167	16.13	3.08333
NNU_20513-RA1	purple	0.706667	2.86333	2.24	3.03	0.636667
LTCONS_00030468	purple	5.91333	9.43	20.57	18.1967	6.19333
NNU_13639-RA1	purple	5.16	4.35667	10.4633	5.89	4.93
LTCONS_00032159	purple	0.37	1.19667	1.67333	0.906667	0.17
NNU_00477-RA1	purple	0.733333	1.26667	2.11	2.07333	0.213333
LTCONS_00019598	purple	1.15	0.14	1.08667	1.49333	0.186667
LTCONS_00060616	purple	0	0	2.60333	1.96	0.533333
NNU_12549-RA1	purple	1007.46	1077.58	1999.64	1823.05	769.31
NNU_26303-RA1	purple	0.753333	1.56	6.84	7.49	0.876667
NNU_17764-RA1	purple	9.42333	12.63	9.72333	13.0967	4.69333
NNU_26488-RA1	purple	0.33	1.33333	0.98	1.70333	0.0766667
NNU_04456-RA1	purple	0.446667	0.56	1.19333	2.02333	0.51
NNU_07583-RA1	purple	2.88333	3.80667	13.5533	15.2367	2.15333
LTCONS_00035066	purple	4.04333	2.17333	6.11	4.55667	1.45
NNU_11806-RA1	purple	0.956667	1.41333	3.53667	4.28333	2.12
NNU_01377-RA1	purple	1.14	2.15	2.88333	4.85333	0.486667
NNU_11732-RA1	purple	17.1867	22.71	49.81	48.97	19.35
NNU_10592-RA1	purple	0.953333	1.41333	1.38	1.33667	0.25
NNU_01317-RA1	purple	3.32	1.31333	3.03	3.55	1.67667
LTCONS_00064954	purple	3.64	5.27	12.82	11.3633	4.78667
NNU_16764-RA1	purple	0.233333	0.643333	1.37667	0.676667	0.173333
NNU_05075-RA1	purple	0.483333	0.953333	2.75667	1.06667	0
NNU_06997-RA1	purple	59.61	86.8667	141.503	89.87	37.67
NNU_16156-RA1	purple	0.09	0.953333	1.44667	1.29333	0.536667
NNU_14434-RA1	purple	0.31	0.66	3.14667	1.12	0.593333
NNU_23612-RA1	purple	8.05333	9.16	12.4667	17.0633	5.09333
NNU_19735-RA1	purple	12.06	16.8	37.1	48.8533	17.11
LTCONS_00060175	purple	4.42333	3.37333	9.54333	8.97	5.50667
LTCONS_00064377	purple	1.13667	0.886667	1.37667	1.11667	0.786667
NNU_04465-RA1	purple	1.38667	0.513333	2.69333	2.55333	0.75
NNU_19270-RA1	purple	87.2067	78.6967	238.553	183.437	105.383
NNU_24034-RA1	purple	0.716667	1.81	4.05667	1.12667	1.98333
NNU_15877-RA1	purple	0.663333	0.653333	2.97333	1.58	1.99667
NNU_26460-RA1	purple	1.01333	1.83333	1.82333	1.94667	0.513333
