# Supplementary material for: The Genome-Wide Identification of Long Non-Coding RNAs Involved in Floral Thermogenesis in Nelumbo nucifera Gaertn
Source: Int J Mol Sci. 2022 Apr 28;23(9):4901. doi: 10.3390/ijms23094901 (PMC9102460; doi:10.3390/ijms23094901)
Supplement: Supplementary file 1 [file ijms-23-04901-s001.zip › Table S4.xlsx]

## Sheet: Table S4
Table S4: Differentially expressed lncRNAs acting as eTMs of miRNA
miRNA	target
miR1171	LTCONS_00009780
miR1171	LTCONS_00054884
miR1171	NNU_00632
miR156	LTCONS_00025865
miR156a	LTCONS_00025865
miR156f-3p_1	LTCONS_00025865
miR156f-3p_1	NNU_13392
miR156f-3p_4	LTCONS_00038473
miR156f-3p_4	LTCONS_00038478
miR156f-3p_4	LTCONS_00038480
miR156f-3p_4	NNU_16091
miR156f-5p	LTCONS_00025865
miR156g_1	LTCONS_00055080
miR156g_1	NNU_18091
miR159a.1	LTCONS_00042424
miR159a.1	NNU_00388
miR159a.1	NNU_15030
miR159a_1	LTCONS_00042424
miR159a_1	NNU_00388
miR159a_1	NNU_15030
miR159a_2	NNU_15030
miR159a_4	LTCONS_00042424
miR159a_4	NNU_00388
miR159a_4	NNU_15030
miR160a-5p	LTCONS_00029959
miR160a-5p	LTCONS_00053908
miR160a-5p	LTCONS_00055647
miR160a-5p	NNU_07400
miR160a-5p	NNU_09319
miR160a-5p	NNU_09373
miR160a-5p	NNU_10686
miR160a-5p	NNU_10749
miR160a-5p	NNU_12564
miR160a-5p	NNU_13132
miR160a-5p	NNU_13392
miR160a-5p	NNU_15821
miR160a-5p	NNU_16091
miR160a-5p	NNU_16924
miR160a-5p	NNU_19066
miR160a-5p	NNU_19884
miR160a-5p	NNU_22223
miR160a-5p	NNU_23195
miR160a-5p	NNU_26447
miR160a-5p_1	LTCONS_00053908
miR160a-5p_1	LTCONS_00055647
miR160a-5p_1	NNU_00388
miR160a-5p_1	NNU_09319
miR160a-5p_1	NNU_09373
miR160a-5p_1	NNU_10749
miR160a-5p_1	NNU_12564
miR160a-5p_1	NNU_13132
miR160a-5p_1	NNU_13392
miR160a-5p_1	NNU_16091
miR160a-5p_1	NNU_16924
miR160a-5p_1	NNU_19821
miR160a-5p_1	NNU_19884
miR160f-5p	LTCONS_00029959
miR160f-5p	LTCONS_00037744
miR160f-5p	LTCONS_00053908
miR160f-5p	LTCONS_00055647
miR160f-5p	NNU_07400
miR160f-5p	NNU_08091
miR160f-5p	NNU_09319
miR160f-5p	NNU_09373
miR160f-5p	NNU_10749
miR160f-5p	NNU_11027
miR160f-5p	NNU_12564
miR160f-5p	NNU_13132
miR160f-5p	NNU_13392
miR160f-5p	NNU_15821
miR160f-5p	NNU_16091
miR160f-5p	NNU_19066
miR160f-5p	NNU_19884
miR160f-5p	NNU_23195
miR160f-5p	NNU_26447
miR160h	LTCONS_00029959
miR160h	LTCONS_00053908
miR160h	LTCONS_00055647
miR160h	NNU_07400
miR160h	NNU_09319
miR160h	NNU_09373
miR160h	NNU_10686
miR160h	NNU_10749
miR160h	NNU_11027
miR160h	NNU_12564
miR160h	NNU_13132
miR160h	NNU_13392
miR160h	NNU_15821
miR160h	NNU_16091
miR160h	NNU_16924
miR160h	NNU_19066
miR160h	NNU_19884
miR160h	NNU_22223
miR160h	NNU_23195
miR160h	NNU_26447
miR160h_1	LTCONS_00029959
miR160h_1	LTCONS_00037744
miR160h_1	LTCONS_00053908
miR160h_1	LTCONS_00055647
miR160h_1	NNU_07400
miR160h_1	NNU_08091
miR160h_1	NNU_09319
miR160h_1	NNU_09373
miR160h_1	NNU_10686
miR160h_1	NNU_10749
miR160h_1	NNU_11027
miR160h_1	NNU_12564
miR160h_1	NNU_13132
miR160h_1	NNU_13392
miR160h_1	NNU_15821
miR160h_1	NNU_16091
miR160h_1	NNU_16924
miR160h_1	NNU_19066
miR160h_1	NNU_19884
miR160h_1	NNU_22223
miR160h_1	NNU_23195
miR160h_1	NNU_26447
miR164_1	LTCONS_00000134
miR164_1	LTCONS_00011438
miR164_1	LTCONS_00011439
miR164_1	LTCONS_00014998
miR164_1	LTCONS_00033458
miR164_1	LTCONS_00042687
miR164_1	LTCONS_00048514
miR164_1	LTCONS_00054884
miR164_1	LTCONS_00055920
miR164_1	LTCONS_00055972
miR164_1	LTCONS_00055976
miR164_1	LTCONS_00059866
miR164_1	LTCONS_00065129
miR164_1	LTCONS_00065915
miR164_1	LTCONS_00066370
miR164_1	NNU_00632
miR164_1	NNU_00779
miR164_1	NNU_01034
miR164_1	NNU_01419
miR164_1	NNU_01884
miR164_1	NNU_02593
miR164_1	NNU_02934
miR164_1	NNU_03362
miR164_1	NNU_03779
miR164_1	NNU_05446
miR164_1	NNU_05526
miR164_1	NNU_06179
miR164_1	NNU_06406
miR164_1	NNU_06466
miR164_1	NNU_07666
miR164_1	NNU_07870
miR164_1	NNU_09940
miR164_1	NNU_10812
miR164_1	NNU_10993
miR164_1	NNU_11454
miR164_1	NNU_11662
miR164_1	NNU_12110
miR164_1	NNU_12453
miR164_1	NNU_13188
miR164_1	NNU_13495
miR164_1	NNU_13666
miR164_1	NNU_13847
miR164_1	NNU_14089
miR164_1	NNU_14233
miR164_1	NNU_16265
miR164_1	NNU_16389
miR164_1	NNU_16914
miR164_1	NNU_17116
miR164_1	NNU_18046
miR164_1	NNU_18488
miR164_1	NNU_18686
miR164_1	NNU_18760
miR164_1	NNU_19502
miR164_1	NNU_19537
miR164_1	NNU_19765
miR164_1	NNU_19821
miR164_1	NNU_21805
miR164_1	NNU_22123
miR164_1	NNU_22972
miR164_1	NNU_23591
miR164_1	NNU_24178
miR164_1	NNU_24195
miR164_1	NNU_24933
miR164_1	NNU_24986
miR164_1	NNU_25298
miR164_1	NNU_26028
miR164_1	NNU_26127
miR164_1	NNU_26233
miR164a_2	LTCONS_00000134
miR164a_2	LTCONS_00009778
miR164a_2	LTCONS_00009780
miR164a_2	LTCONS_00012388
miR164a_2	LTCONS_00014998
miR164a_2	LTCONS_00024483
miR164a_2	LTCONS_00033458
miR164a_2	LTCONS_00038473
miR164a_2	LTCONS_00038478
miR164a_2	LTCONS_00038480
miR164a_2	LTCONS_00039220
miR164a_2	LTCONS_00050395
miR164a_2	LTCONS_00058942
miR164a_2	LTCONS_00065488
miR164a_2	LTCONS_00068326
miR164a_2	NNU_01034
miR164a_2	NNU_01071
miR164a_2	NNU_01410
miR164a_2	NNU_02593
miR164a_2	NNU_03362
miR164a_2	NNU_04782
miR164a_2	NNU_05446
miR164a_2	NNU_05993
miR164a_2	NNU_07666
miR164a_2	NNU_09157
miR164a_2	NNU_11454
miR164a_2	NNU_11662
miR164a_2	NNU_11886
miR164a_2	NNU_12640
miR164a_2	NNU_13666
miR164a_2	NNU_13847
miR164a_2	NNU_15989
miR164a_2	NNU_16091
miR164a_2	NNU_16802
miR164a_2	NNU_16914
miR164a_2	NNU_16982
miR164a_2	NNU_17116
miR164a_2	NNU_17862
miR164a_2	NNU_18400
miR164a_2	NNU_18488
miR164a_2	NNU_18686
miR164a_2	NNU_19763
miR164a_2	NNU_20763
miR164a_2	NNU_22972
miR164a_2	NNU_24106
miR164a_2	NNU_24178
miR164a_2	NNU_24195
miR164a_2	NNU_24199
miR164a_2	NNU_24466
miR164a_2	NNU_24480
miR164a_2	NNU_24933
miR164a_2	NNU_24986
miR164a_2	NNU_24988
miR164a_2	NNU_26583
miR164a_4	LTCONS_00000134
miR164a_4	LTCONS_00009778
miR164a_4	LTCONS_00009780
miR164a_4	LTCONS_00011438
miR164a_4	LTCONS_00011439
miR164a_4	LTCONS_00011499
miR164a_4	LTCONS_00012388
miR164a_4	LTCONS_00014998
miR164a_4	LTCONS_00016519
miR164a_4	LTCONS_00019218
miR164a_4	LTCONS_00023611
miR164a_4	LTCONS_00024483
miR164a_4	LTCONS_00033278
miR164a_4	LTCONS_00033458
miR164a_4	LTCONS_00038473
miR164a_4	LTCONS_00038478
miR164a_4	LTCONS_00038480
miR164a_4	LTCONS_00039220
miR164a_4	LTCONS_00039479
miR164a_4	LTCONS_00041314
miR164a_4	LTCONS_00042687
miR164a_4	LTCONS_00048514
miR164a_4	LTCONS_00050442
miR164a_4	LTCONS_00054135
miR164a_4	LTCONS_00054884
miR164a_4	LTCONS_00055406
miR164a_4	LTCONS_00055920
miR164a_4	LTCONS_00055972
miR164a_4	LTCONS_00055976
miR164a_4	LTCONS_00058942
miR164a_4	LTCONS_00059866
miR164a_4	LTCONS_00065129
miR164a_4	LTCONS_00065488
miR164a_4	LTCONS_00065915
miR164a_4	LTCONS_00066370
miR164a_4	LTCONS_00068326
miR164a_4	NNU_00213
miR164a_4	NNU_00632
miR164a_4	NNU_00779
miR164a_4	NNU_01034
miR164a_4	NNU_01071
miR164a_4	NNU_01410
miR164a_4	NNU_01419
miR164a_4	NNU_01884
miR164a_4	NNU_02593
miR164a_4	NNU_02934
miR164a_4	NNU_03362
miR164a_4	NNU_03779
miR164a_4	NNU_04778
miR164a_4	NNU_04782
miR164a_4	NNU_05446
miR164a_4	NNU_05526
miR164a_4	NNU_05993
miR164a_4	NNU_06179
miR164a_4	NNU_06278
miR164a_4	NNU_06406
miR164a_4	NNU_06466
miR164a_4	NNU_07308
miR164a_4	NNU_07666
miR164a_4	NNU_07870
miR164a_4	NNU_09157
miR164a_4	NNU_09940
miR164a_4	NNU_10993
miR164a_4	NNU_11180
miR164a_4	NNU_11451
miR164a_4	NNU_11454
miR164a_4	NNU_11662
miR164a_4	NNU_11886
miR164a_4	NNU_11990
miR164a_4	NNU_12110
miR164a_4	NNU_12453
miR164a_4	NNU_12640
miR164a_4	NNU_12931
miR164a_4	NNU_13188
miR164a_4	NNU_13495
miR164a_4	NNU_13666
miR164a_4	NNU_13847
miR164a_4	NNU_14089
miR164a_4	NNU_14233
miR164a_4	NNU_15989
miR164a_4	NNU_16091
miR164a_4	NNU_16265
miR164a_4	NNU_16389
miR164a_4	NNU_16802
miR164a_4	NNU_16914
miR164a_4	NNU_16982
miR164a_4	NNU_17116
miR164a_4	NNU_17862
miR164a_4	NNU_18199
miR164a_4	NNU_18400
miR164a_4	NNU_18488
miR164a_4	NNU_18686
miR164a_4	NNU_18760
miR164a_4	NNU_18882
miR164a_4	NNU_18896
miR164a_4	NNU_19174
miR164a_4	NNU_19502
miR164a_4	NNU_19537
miR164a_4	NNU_19763
miR164a_4	NNU_19765
miR164a_4	NNU_19821
miR164a_4	NNU_20763
miR164a_4	NNU_21805
miR164a_4	NNU_22123
miR164a_4	NNU_22972
miR164a_4	NNU_23591
miR164a_4	NNU_24106
miR164a_4	NNU_24168
miR164a_4	NNU_24178
miR164a_4	NNU_24195
miR164a_4	NNU_24199
miR164a_4	NNU_24466
miR164a_4	NNU_24480
miR164a_4	NNU_24933
miR164a_4	NNU_24986
miR164a_4	NNU_24988
miR164a_4	NNU_25054
miR164a_4	NNU_25298
miR164a_4	NNU_25386
miR164a_4	NNU_25878
miR164a_4	NNU_26028
miR164a_4	NNU_26127
miR164a_4	NNU_26233
miR164a_4	NNU_26583
miR164a_4	NNU_26591
miR164b	LTCONS_00000134
miR164b	LTCONS_00009778
miR164b	LTCONS_00009780
miR164b	LTCONS_00011499
miR164b	LTCONS_00012388
miR164b	LTCONS_00014998
miR164b	LTCONS_00016519
miR164b	LTCONS_00024483
miR164b	LTCONS_00033278
miR164b	LTCONS_00033458
miR164b	LTCONS_00038473
miR164b	LTCONS_00038478
miR164b	LTCONS_00038480
miR164b	LTCONS_00039220
miR164b	LTCONS_00039479
miR164b	LTCONS_00042687
miR164b	LTCONS_00054135
miR164b	LTCONS_00054884
miR164b	LTCONS_00055920
miR164b	LTCONS_00055972
miR164b	LTCONS_00055976
miR164b	LTCONS_00058942
miR164b	LTCONS_00059866
miR164b	LTCONS_00065129
miR164b	LTCONS_00065488
miR164b	LTCONS_00066370
miR164b	LTCONS_00068326
miR164b	NNU_00213
miR164b	NNU_00779
miR164b	NNU_01034
miR164b	NNU_01071
miR164b	NNU_01410
miR164b	NNU_01419
miR164b	NNU_01884
miR164b	NNU_02593
miR164b	NNU_02934
miR164b	NNU_03362
miR164b	NNU_03779
miR164b	NNU_04778
miR164b	NNU_04782
miR164b	NNU_05446
miR164b	NNU_05526
miR164b	NNU_05993
miR164b	NNU_06179
miR164b	NNU_06466
miR164b	NNU_07308
miR164b	NNU_07666
miR164b	NNU_07870
miR164b	NNU_09157
miR164b	NNU_09940
miR164b	NNU_10993
miR164b	NNU_11454
miR164b	NNU_11662
miR164b	NNU_11886
miR164b	NNU_12110
miR164b	NNU_12453
miR164b	NNU_12640
miR164b	NNU_12931
miR164b	NNU_13188
miR164b	NNU_13495
miR164b	NNU_13666
miR164b	NNU_13847
miR164b	NNU_14233
miR164b	NNU_15989
miR164b	NNU_16091
miR164b	NNU_16265
miR164b	NNU_16802
miR164b	NNU_16982
miR164b	NNU_17116
miR164b	NNU_18199
miR164b	NNU_18400
miR164b	NNU_18488
miR164b	NNU_18760
miR164b	NNU_18882
miR164b	NNU_18896
miR164b	NNU_19502
miR164b	NNU_19537
miR164b	NNU_19763
miR164b	NNU_19821
miR164b	NNU_22123
miR164b	NNU_22972
miR164b	NNU_23591
miR164b	NNU_24106
miR164b	NNU_24168
miR164b	NNU_24195
miR164b	NNU_24199
miR164b	NNU_24466
miR164b	NNU_24480
miR164b	NNU_24933
miR164b	NNU_24986
miR164b	NNU_25054
miR164b	NNU_25298
miR164b	NNU_25878
miR164b	NNU_26028
miR164b	NNU_26127
miR164b	NNU_26233
miR164b	NNU_26591
miR164d	LTCONS_00000134
miR164d	LTCONS_00009778
miR164d	LTCONS_00009780
miR164d	LTCONS_00011438
miR164d	LTCONS_00011439
miR164d	LTCONS_00011499
miR164d	LTCONS_00012388
miR164d	LTCONS_00014998
miR164d	LTCONS_00016519
miR164d	LTCONS_00019218
miR164d	LTCONS_00023611
miR164d	LTCONS_00024483
miR164d	LTCONS_00033278
miR164d	LTCONS_00033458
miR164d	LTCONS_00038473
miR164d	LTCONS_00038478
miR164d	LTCONS_00038480
miR164d	LTCONS_00039220
miR164d	LTCONS_00039479
miR164d	LTCONS_00041314
miR164d	LTCONS_00042687
miR164d	LTCONS_00048514
miR164d	LTCONS_00050442
miR164d	LTCONS_00054135
miR164d	LTCONS_00054884
miR164d	LTCONS_00055406
miR164d	LTCONS_00055920
miR164d	LTCONS_00055972
miR164d	LTCONS_00055976
miR164d	LTCONS_00058942
miR164d	LTCONS_00059866
miR164d	LTCONS_00065129
miR164d	LTCONS_00065488
miR164d	LTCONS_00065915
miR164d	LTCONS_00066370
miR164d	LTCONS_00068326
miR164d	NNU_00213
miR164d	NNU_00632
miR164d	NNU_00779
miR164d	NNU_01034
miR164d	NNU_01071
miR164d	NNU_01410
miR164d	NNU_01419
miR164d	NNU_01884
miR164d	NNU_02593
miR164d	NNU_02934
miR164d	NNU_03362
miR164d	NNU_03779
miR164d	NNU_04778
miR164d	NNU_04782
miR164d	NNU_05446
miR164d	NNU_05526
miR164d	NNU_05993
miR164d	NNU_06179
miR164d	NNU_06278
miR164d	NNU_06406
miR164d	NNU_06466
miR164d	NNU_07308
miR164d	NNU_07666
miR164d	NNU_07870
miR164d	NNU_09157
miR164d	NNU_09940
miR164d	NNU_10993
miR164d	NNU_11180
miR164d	NNU_11451
miR164d	NNU_11454
miR164d	NNU_11662
miR164d	NNU_11886
miR164d	NNU_11990
miR164d	NNU_12110
miR164d	NNU_12453
miR164d	NNU_12640
miR164d	NNU_12931
miR164d	NNU_13188
miR164d	NNU_13495
miR164d	NNU_13666
miR164d	NNU_13847
miR164d	NNU_14089
miR164d	NNU_14233
miR164d	NNU_15989
miR164d	NNU_16091
miR164d	NNU_16265
miR164d	NNU_16389
miR164d	NNU_16802
miR164d	NNU_16914
miR164d	NNU_16982
miR164d	NNU_17116
miR164d	NNU_17862
miR164d	NNU_18199
miR164d	NNU_18400
miR164d	NNU_18488
miR164d	NNU_18686
miR164d	NNU_18760
miR164d	NNU_18882
miR164d	NNU_18896
miR164d	NNU_19174
miR164d	NNU_19502
miR164d	NNU_19537
miR164d	NNU_19763
miR164d	NNU_19765
miR164d	NNU_19821
miR164d	NNU_20763
miR164d	NNU_21805
miR164d	NNU_22123
miR164d	NNU_22972
miR164d	NNU_23591
miR164d	NNU_24106
miR164d	NNU_24168
miR164d	NNU_24178
miR164d	NNU_24195
miR164d	NNU_24199
miR164d	NNU_24466
miR164d	NNU_24480
miR164d	NNU_24933
miR164d	NNU_24986
miR164d	NNU_24988
miR164d	NNU_25054
miR164d	NNU_25298
miR164d	NNU_25386
miR164d	NNU_25878
miR164d	NNU_26028
miR164d	NNU_26127
miR164d	NNU_26233
miR164d	NNU_26583
miR164d	NNU_26591
miR164e-5p	LTCONS_00000134
miR164e-5p	LTCONS_00009778
miR164e-5p	LTCONS_00009780
miR164e-5p	LTCONS_00011438
miR164e-5p	LTCONS_00011439
miR164e-5p	LTCONS_00011499
miR164e-5p	LTCONS_00012388
miR164e-5p	LTCONS_00014998
miR164e-5p	LTCONS_00016519
miR164e-5p	LTCONS_00019218
miR164e-5p	LTCONS_00023611
miR164e-5p	LTCONS_00024483
miR164e-5p	LTCONS_00033278
miR164e-5p	LTCONS_00033458
miR164e-5p	LTCONS_00038473
miR164e-5p	LTCONS_00038478
miR164e-5p	LTCONS_00038480
miR164e-5p	LTCONS_00039220
miR164e-5p	LTCONS_00039479
miR164e-5p	LTCONS_00041314
miR164e-5p	LTCONS_00042687
miR164e-5p	LTCONS_00048514
miR164e-5p	LTCONS_00050395
miR164e-5p	LTCONS_00050442
miR164e-5p	LTCONS_00054135
miR164e-5p	LTCONS_00054884
miR164e-5p	LTCONS_00055406
miR164e-5p	LTCONS_00055920
miR164e-5p	LTCONS_00055972
miR164e-5p	LTCONS_00055976
miR164e-5p	LTCONS_00058942
miR164e-5p	LTCONS_00059866
miR164e-5p	LTCONS_00065129
miR164e-5p	LTCONS_00065488
miR164e-5p	LTCONS_00065915
miR164e-5p	LTCONS_00066370
miR164e-5p	LTCONS_00068326
miR164e-5p	NNU_00213
miR164e-5p	NNU_00632
miR164e-5p	NNU_00779
miR164e-5p	NNU_01034
miR164e-5p	NNU_01071
miR164e-5p	NNU_01410
miR164e-5p	NNU_01419
miR164e-5p	NNU_01884
miR164e-5p	NNU_02593
miR164e-5p	NNU_02934
miR164e-5p	NNU_03362
miR164e-5p	NNU_03779
miR164e-5p	NNU_04778
miR164e-5p	NNU_04782
miR164e-5p	NNU_05446
miR164e-5p	NNU_05526
miR164e-5p	NNU_05993
miR164e-5p	NNU_06179
miR164e-5p	NNU_06278
miR164e-5p	NNU_06406
miR164e-5p	NNU_06466
miR164e-5p	NNU_07308
miR164e-5p	NNU_07666
miR164e-5p	NNU_07870
miR164e-5p	NNU_09157
miR164e-5p	NNU_09940
miR164e-5p	NNU_10993
miR164e-5p	NNU_11180
miR164e-5p	NNU_11451
miR164e-5p	NNU_11454
miR164e-5p	NNU_11662
miR164e-5p	NNU_11886
miR164e-5p	NNU_11990
miR164e-5p	NNU_12453
miR164e-5p	NNU_12640
miR164e-5p	NNU_12931
miR164e-5p	NNU_13188
miR164e-5p	NNU_13495
miR164e-5p	NNU_13666
miR164e-5p	NNU_13847
miR164e-5p	NNU_14089
miR164e-5p	NNU_14233
miR164e-5p	NNU_15989
miR164e-5p	NNU_16091
miR164e-5p	NNU_16265
miR164e-5p	NNU_16389
miR164e-5p	NNU_16802
miR164e-5p	NNU_16914
miR164e-5p	NNU_16982
miR164e-5p	NNU_17116
miR164e-5p	NNU_17862
miR164e-5p	NNU_18199
miR164e-5p	NNU_18400
miR164e-5p	NNU_18488
miR164e-5p	NNU_18686
miR164e-5p	NNU_18760
miR164e-5p	NNU_18882
miR164e-5p	NNU_18896
miR164e-5p	NNU_19174
miR164e-5p	NNU_19502
miR164e-5p	NNU_19537
miR164e-5p	NNU_19763
miR164e-5p	NNU_19765
miR164e-5p	NNU_19821
miR164e-5p	NNU_20763
miR164e-5p	NNU_21805
miR164e-5p	NNU_22123
miR164e-5p	NNU_22972
miR164e-5p	NNU_23591
miR164e-5p	NNU_24106
miR164e-5p	NNU_24168
miR164e-5p	NNU_24178
miR164e-5p	NNU_24195
miR164e-5p	NNU_24199
miR164e-5p	NNU_24466
miR164e-5p	NNU_24480
miR164e-5p	NNU_24933
miR164e-5p	NNU_24986
miR164e-5p	NNU_24988
miR164e-5p	NNU_25054
miR164e-5p	NNU_25298
miR164e-5p	NNU_25386
miR164e-5p	NNU_25878
miR164e-5p	NNU_26028
miR164e-5p	NNU_26127
miR164e-5p	NNU_26233
miR164e-5p	NNU_26583
miR164e-5p	NNU_26591
miR166	LTCONS_00008904
miR166	LTCONS_00013966
miR166	LTCONS_00052042
miR166	LTCONS_00056081
miR166	LTCONS_00056314
miR166	LTCONS_00056315
miR166	LTCONS_00056316
miR166	NNU_01104
miR166	NNU_02371
miR166	NNU_03603
miR166	NNU_09618
miR166	NNU_09928
miR166	NNU_10620
miR166	NNU_13147
miR166	NNU_16909
miR166	NNU_18046
miR166	NNU_22040
miR166	NNU_26074
miR166a	LTCONS_00008904
miR166a	LTCONS_00013966
miR166a	LTCONS_00052042
miR166a	LTCONS_00056081
miR166a	LTCONS_00056314
miR166a	LTCONS_00056315
miR166a	LTCONS_00056316
miR166a	NNU_01104
miR166a	NNU_02371
miR166a	NNU_03603
miR166a	NNU_09618
miR166a	NNU_18046
miR166a-3p	LTCONS_00008904
miR166a-3p	LTCONS_00013966
miR166a-3p	LTCONS_00052042
miR166a-3p	LTCONS_00056081
miR166a-3p	LTCONS_00056314
miR166a-3p	LTCONS_00056315
miR166a-3p	LTCONS_00056316
miR166a-3p	NNU_01104
miR166a-3p	NNU_02371
miR166a-3p	NNU_03603
miR166a-3p	NNU_09618
miR166a-3p	NNU_09928
miR166a-3p	NNU_10620
miR166a-3p	NNU_13147
miR166a-3p	NNU_16909
miR166a-3p	NNU_18046
miR166a-3p	NNU_22040
miR166a-3p	NNU_26074
miR166c-5p_1	LTCONS_00056314
miR166e-3p	LTCONS_00052042
miR166e-3p	LTCONS_00059747
miR166e-3p	NNU_02580
miR166h-3p	LTCONS_00008904
miR166h-3p	LTCONS_00013966
miR166h-3p	LTCONS_00052042
miR166h-3p	LTCONS_00056081
miR166h-3p	LTCONS_00056314
miR166h-3p	LTCONS_00056315
miR166h-3p	LTCONS_00056316
miR166h-3p	NNU_01104
miR166h-3p	NNU_02371
miR166h-3p	NNU_03603
miR166h-3p	NNU_09618
miR166h-3p	NNU_09928
miR166h-3p	NNU_10620
miR166h-3p	NNU_13147
miR166h-3p	NNU_16909
miR166h-3p	NNU_18046
miR166h-3p	NNU_22040
miR166h-3p	NNU_26074
miR166h-3p_1	LTCONS_00059747
miR166h-3p_1	NNU_02580
miR166h-3p_1	NNU_24195
miR166m_2	LTCONS_00052042
miR166u	LTCONS_00059747
miR166u	NNU_02580
miR166u	NNU_24195
miR167a	LTCONS_00055080
miR167a	NNU_06007
miR167a	NNU_10119
miR167a	NNU_11121
miR167a	NNU_12069
miR167a	NNU_15266
miR167a	NNU_20655
miR167a-5p	LTCONS_00055080
miR167a-5p	NNU_06007
miR167a-5p	NNU_10119
miR167a-5p	NNU_11121
miR167a-5p	NNU_12069
miR167a-5p	NNU_15266
miR167a-5p	NNU_20655
miR167d_1	LTCONS_00055080
miR167d_1	NNU_06007
miR167d_1	NNU_10119
miR167d_1	NNU_11121
miR167d_1	NNU_12069
miR167d_1	NNU_15266
miR167d_1	NNU_20655
miR167h_1	LTCONS_00063372
miR168	LTCONS_00009615
miR168	LTCONS_00009616
miR168	LTCONS_00009617
miR168	LTCONS_00061945
miR168	NNU_05277
miR168	NNU_09593
miR168	NNU_11499
miR168	NNU_13118
miR168	NNU_14096
miR168	NNU_15360
miR168	NNU_16226
miR168	NNU_17735
miR168	NNU_17908
miR168	NNU_18091
miR168	NNU_21765
miR168	NNU_22202
miR168	NNU_22568
miR168	NNU_25994
miR168a-5p	LTCONS_00009615
miR168a-5p	LTCONS_00009616
miR168a-5p	LTCONS_00009617
miR168a-5p	LTCONS_00061945
miR168a-5p	NNU_05277
miR168a-5p	NNU_09593
miR168a-5p	NNU_11499
miR168a-5p	NNU_13118
miR168a-5p	NNU_14096
miR168a-5p	NNU_15360
miR168a-5p	NNU_16226
miR168a-5p	NNU_17735
miR168a-5p	NNU_17908
miR168a-5p	NNU_18091
miR168a-5p	NNU_21765
miR168a-5p	NNU_22202
miR168a-5p	NNU_22568
miR168a-5p	NNU_25994
miR168b_1	LTCONS_00009615
miR168b_1	LTCONS_00009616
miR168b_1	LTCONS_00009617
miR168b_1	LTCONS_00061945
miR168b_1	NNU_05277
miR168b_1	NNU_09593
miR168b_1	NNU_11499
miR168b_1	NNU_13118
miR168b_1	NNU_14096
miR168b_1	NNU_15360
miR168b_1	NNU_16226
miR168b_1	NNU_17735
miR168b_1	NNU_17908
miR168b_1	NNU_18091
miR168b_1	NNU_21765
miR168b_1	NNU_22202
miR168b_1	NNU_22568
miR168b_1	NNU_25994
miR169a-5p	LTCONS_00002657
miR169a-5p	LTCONS_00014389
miR169a-5p	LTCONS_00045115
miR169a-5p	LTCONS_00060474
miR169a-5p	LTCONS_00061623
miR169a-5p	LTCONS_00068093
miR169a-5p	NNU_00203
miR169a-5p	NNU_01584
miR169a-5p	NNU_06197
miR169a-5p	NNU_07790
miR169a-5p	NNU_10126
miR169a-5p	NNU_12297
miR169a-5p	NNU_12324
miR169a-5p	NNU_15164
miR169a-5p	NNU_15192
miR169a-5p	NNU_16605
miR169a-5p	NNU_17854
miR169a-5p	NNU_18091
miR169a-5p	NNU_21799
miR169a-5p	NNU_22764
miR169a-5p	NNU_23940
miR169a-5p	NNU_26207
miR169b-5p	LTCONS_00002657
miR169b-5p	LTCONS_00014389
miR169b-5p	LTCONS_00045115
miR169b-5p	LTCONS_00060474
miR169b-5p	LTCONS_00061623
miR169b-5p	LTCONS_00068093
miR169b-5p	NNU_00203
miR169b-5p	NNU_01584
miR169b-5p	NNU_06197
miR169b-5p	NNU_07361
miR169b-5p	NNU_07790
miR169b-5p	NNU_10126
miR169b-5p	NNU_12297
miR169b-5p	NNU_12324
miR169b-5p	NNU_15164
miR169b-5p	NNU_15192
miR169b-5p	NNU_16605
miR169b-5p	NNU_17854
miR169b-5p	NNU_18091
miR169b-5p	NNU_21799
miR169b-5p	NNU_22439
miR169b-5p	NNU_22764
miR169b-5p	NNU_23940
miR169b-5p	NNU_26207
miR169d-5p_1	LTCONS_00014389
miR169d-5p_1	LTCONS_00060474
miR169d-5p_1	NNU_01297
miR169d-5p_1	NNU_07361
miR169d-5p_1	NNU_15164
miR169d-5p_1	NNU_15192
miR169d-5p_1	NNU_16605
miR169d-5p_1	NNU_17854
miR169d-5p_1	NNU_21799
miR169d-5p_1	NNU_22439
miR169e_3	LTCONS_00014389
miR169e_3	LTCONS_00060474
miR169e_3	NNU_07361
miR169e_3	NNU_12297
miR169e_3	NNU_16605
miR169e_3	NNU_18091
miR169f.1	LTCONS_00014389
miR169f.1	LTCONS_00060474
miR169f.1	NNU_01297
miR169f.1	NNU_07361
miR169f.1	NNU_07815
miR169f.1	NNU_08774
miR169f.1	NNU_15164
miR169f.1	NNU_15192
miR169f.1	NNU_16605
miR169f.1	NNU_17854
miR169f.1	NNU_21799
miR169f.1	NNU_22439
miR169f.1	NNU_22764
miR169h_2	LTCONS_00014389
miR169h_2	LTCONS_00060474
miR169h_2	NNU_01297
miR169h_2	NNU_07361
miR169h_2	NNU_07815
miR169h_2	NNU_08774
miR169h_2	NNU_12297
miR169h_2	NNU_15164
miR169h_2	NNU_15192
miR169h_2	NNU_16605
miR169h_2	NNU_17854
miR169h_2	NNU_21799
miR169h_2	NNU_22439
miR169h_2	NNU_22764
miR169j-5p_1	LTCONS_00002657
miR169j-5p_1	LTCONS_00014389
miR169j-5p_1	LTCONS_00038473
miR169j-5p_1	LTCONS_00038478
miR169j-5p_1	LTCONS_00038480
miR169j-5p_1	LTCONS_00045115
miR169j-5p_1	LTCONS_00060474
miR169j-5p_1	LTCONS_00061623
miR169j-5p_1	LTCONS_00062832
miR169j-5p_1	NNU_00203
miR169j-5p_1	NNU_01297
miR169j-5p_1	NNU_01584
miR169j-5p_1	NNU_07361
miR169j-5p_1	NNU_07790
miR169j-5p_1	NNU_07815
miR169j-5p_1	NNU_08774
miR169j-5p_1	NNU_10126
miR169j-5p_1	NNU_12297
miR169j-5p_1	NNU_12324
miR169j-5p_1	NNU_15164
miR169j-5p_1	NNU_15192
miR169j-5p_1	NNU_16605
miR169j-5p_1	NNU_17688
miR169j-5p_1	NNU_17971
miR169j-5p_1	NNU_21799
miR169j-5p_1	NNU_22764
miR169k-5p	LTCONS_00014389
miR169k-5p	LTCONS_00038473
miR169k-5p	LTCONS_00038478
miR169k-5p	LTCONS_00038480
miR169k-5p	LTCONS_00060474
miR169k-5p	LTCONS_00062832
miR169k-5p	NNU_00203
miR169k-5p	NNU_01297
miR169k-5p	NNU_01584
miR169k-5p	NNU_07361
miR169k-5p	NNU_07790
miR169k-5p	NNU_07815
miR169k-5p	NNU_08774
miR169k-5p	NNU_12297
miR169k-5p	NNU_15164
miR169k-5p	NNU_16605
miR169k-5p	NNU_17688
miR169k-5p	NNU_17971
miR169k-5p	NNU_21799
miR169k-5p	NNU_22764
miR169n	LTCONS_00014389
miR169n	LTCONS_00038478
miR169n	NNU_01297
miR169n	NNU_08774
miR169n	NNU_10126
miR169n	NNU_22439
miR169r-5p	LTCONS_00014389
miR169r-5p	LTCONS_00038478
miR169r-5p	LTCONS_00060474
miR169r-5p	LTCONS_00062832
miR169r-5p	NNU_00203
miR169r-5p	NNU_01297
miR169r-5p	NNU_01584
miR169r-5p	NNU_07361
miR169r-5p	NNU_07815
miR169r-5p	NNU_08774
miR169r-5p	NNU_12297
miR169r-5p	NNU_15164
miR169r-5p	NNU_16605
miR169r-5p	NNU_17688
miR169r-5p	NNU_17971
miR169r-5p	NNU_21799
miR169r-5p	NNU_22764
miR169v_1	LTCONS_00002657
miR169v_1	LTCONS_00014389
miR169v_1	LTCONS_00045115
miR169v_1	LTCONS_00060474
miR169v_1	LTCONS_00061623
miR169v_1	LTCONS_00068093
miR169v_1	NNU_06197
miR169v_1	NNU_07790
miR169v_1	NNU_15164
miR169v_1	NNU_15192
miR169v_1	NNU_17854
miR169v_1	NNU_21799
miR169v_1	NNU_23940
miR169v_1	NNU_26207
miR319_1	LTCONS_00008605
miR319_1	NNU_00891
miR319_1	NNU_01366
miR319_1	NNU_10812
miR319_1	NNU_15030
miR319_1	NNU_18488
miR319a_1	LTCONS_00008605
miR319a_1	LTCONS_00030437
miR319a_1	LTCONS_00063372
miR319a_1	LTCONS_00063780
miR319a_1	LTCONS_00068852
miR319a_1	NNU_00891
miR319a_1	NNU_01366
miR319a_1	NNU_10812
miR319a_1	NNU_15030
miR319a_1	NNU_16970
miR319a_1	NNU_18488
miR319a_1	NNU_21361
miR319a_1	NNU_25833
miR319a-3p	LTCONS_00008605
miR319a-3p	LTCONS_00030437
miR319a-3p	LTCONS_00063372
miR319a-3p	NNU_00891
miR319a-3p	NNU_01366
miR319a-3p	NNU_10812
miR319a-3p	NNU_15030
miR319a-3p	NNU_16970
miR319a-3p	NNU_18488
miR319a-3p	NNU_21361
miR319a-3p	NNU_25833
miR319c_1	LTCONS_00008605
miR319c_1	LTCONS_00030437
miR319c_1	LTCONS_00068852
miR319c_1	NNU_00891
miR319c_1	NNU_01366
miR319c_1	NNU_10812
miR319c_1	NNU_15030
miR319c_1	NNU_16970
miR319c_1	NNU_18488
miR319c_1	NNU_25833
miR390a-5p	LTCONS_00055406
miR393-5p	LTCONS_00000779
miR393-5p	LTCONS_00000780
miR393-5p	LTCONS_00000781
miR393-5p	NNU_00779
miR393-5p	NNU_12749
miR393-5p	NNU_23178
miR393-5p	NNU_23263
miR393a	LTCONS_00000779
miR393a	LTCONS_00000780
miR393a	LTCONS_00000781
miR393a	NNU_00388
miR393a	NNU_14473
miR393a_1	LTCONS_00000779
miR393a_1	LTCONS_00000780
miR393a_1	LTCONS_00000781
miR393a_1	NNU_12749
miR393a_1	NNU_23178
miR393a_1	NNU_23263
miR393a-5p	LTCONS_00000779
miR393a-5p	LTCONS_00000780
miR393a-5p	LTCONS_00000781
miR393a-5p	NNU_00388
miR393a-5p	NNU_14473
miR393h	LTCONS_00000779
miR393h	LTCONS_00000780
miR393h	LTCONS_00000781
miR393h	NNU_00779
miR393h	NNU_12749
miR393h	NNU_23178
miR393h	NNU_23263
miR396c_1	LTCONS_00059805
miR398b	LTCONS_00038473
miR398b	LTCONS_00038478
miR398b	LTCONS_00038480
miR399_1	LTCONS_00011478
miR399_1	LTCONS_00049560
miR399_1	NNU_14473
miR399a_1	LTCONS_00049560
miR399a_1	NNU_02831
miR399a_1	NNU_03147
miR399a_1	NNU_14139
miR399a_1	NNU_14473
miR399a_1	NNU_15718
miR399a_1	NNU_18087
miR399a_3	LTCONS_00011478
miR399a_3	LTCONS_00049560
miR399a_3	NNU_02002
miR399a_3	NNU_03147
miR399a_3	NNU_12471
miR399a_3	NNU_14039
miR399a_3	NNU_14473
miR399a_3	NNU_14823
miR399a_3	NNU_23651
miR399a_6	LTCONS_00011478
miR399a_6	LTCONS_00049560
miR399a_6	NNU_02002
miR399a_6	NNU_03147
miR399a_6	NNU_14039
miR399a_6	NNU_14473
miR399a_6	NNU_15718
miR399a_6	NNU_18087
miR399a_6	NNU_23651
miR399b	LTCONS_00011478
miR399b	LTCONS_00049560
miR399b	NNU_02002
miR399b	NNU_02831
miR399b	NNU_03147
miR399b	NNU_14039
miR399b	NNU_14139
miR399b	NNU_14473
miR399b	NNU_15718
miR399b	NNU_18087
miR399b	NNU_23651
miR399d_3	LTCONS_00011478
miR399d_3	LTCONS_00049560
miR399d_3	NNU_03147
miR399d_3	NNU_12471
miR399d_3	NNU_14473
miR399d_3	NNU_14823
miR399d_3	NNU_15718
miR399d_3	NNU_23651
miR399e	LTCONS_00011478
miR399e	LTCONS_00049560
miR399e	NNU_03147
miR399e	NNU_12471
miR399e	NNU_14473
miR399e	NNU_14823
miR399e	NNU_15718
miR399e	NNU_18686
miR399e	NNU_23651
miR399e_1	LTCONS_00011478
miR399e_1	NNU_02002
miR399e_1	NNU_03147
miR399e_1	NNU_14473
miR399e_1	NNU_15718
miR399e_1	NNU_18087
miR399e_2	LTCONS_00049560
miR399e_2	NNU_02831
miR399e_2	NNU_03147
miR399e_2	NNU_14139
miR399e_2	NNU_14473
miR399e_2	NNU_15718
miR399e_2	NNU_18087
miR481a	LTCONS_00055332
miR481a	NNU_16802
miR481d	LTCONS_00055332
miR481d	NNU_16802
miR529b	LTCONS_00065915
miR529b	NNU_19765
