# Supplementary material for: The Genome-Wide Identification of Long Non-Coding RNAs Involved in Floral Thermogenesis in Nelumbo nucifera Gaertn
Source: Int J Mol Sci. 2022 Apr 28;23(9):4901. doi: 10.3390/ijms23094901 (PMC9102460; doi:10.3390/ijms23094901)
Supplement: Supplementary file 1 [file ijms-23-04901-s001.zip › Table S5.xlsx]

## Sheet: Table S5
Table S5: GO annotation of mRNA in DELs-miRNA-mRNA interaction network.
Gene	GO ID
NNU_00213-RA1	GO:0008276	GO:0003676
NNU_00388-RA1	GO:0003677	GO:0016021
NNU_00632-RA1	GO:0005524	GO:0006468	GO:0016021	GO:0007166	GO:0004675	GO:0005886
NNU_01071-RA1	GO:0005634	GO:0010200	GO:0043565	GO:0009408	GO:0003700
NNU_01104-RA1	GO:0016021	GO:0006629	GO:0008374
NNU_01366-RA1	GO:0000145	GO:0048278	GO:0006893	GO:0006887
NNU_01410-RA1	GO:0016021	GO:0015743
NNU_01584-RA1	GO:0003677	GO:0005634	GO:0006355
NNU_01884-RA1	GO:0016021	GO:0015095	GO:0005886	GO:0005769
NNU_02002-RA1	GO:0016021	GO:0015238	GO:0015297
NNU_02371-RA1	GO:0015976	GO:0008270	GO:0004089
NNU_02934-RA1	GO:0006979	GO:0046872	GO:0020037	GO:0004601	GO:0005576	GO:0042744
NNU_03147-RA1	GO:0000244	GO:0005634	GO:0000398	GO:0009409	GO:0009845	GO:0046540	GO:0071013	GO:2000636	GO:0015030	GO:2000630	GO:0080188
NNU_03362-RA1	GO:0003677	GO:0000981	GO:0005634	GO:0008152	GO:0030154	GO:0003824	GO:0044212	GO:0006357	GO:0043565	GO:0001135
NNU_03603-RA1	GO:0005524	GO:0004672	GO:0016021
NNU_03779-RA1	GO:0003676
NNU_04778-RA1	GO:0003677	GO:0005524	GO:0000724	GO:0008094	GO:0033063	GO:0005657
NNU_04782-RA1	GO:0016021
NNU_05277-RA1	GO:0016614	GO:0019139	GO:0009690	GO:0050660
NNU_05446-RA1	GO:0006351	GO:0009742	GO:0003700
NNU_05526-RA1	GO:0003824
NNU_05993-RA1	GO:0008643	GO:0016021	GO:0005886
NNU_06179-RA1	GO:0008270
NNU_06278-RA1	GO:0008289	GO:0006869
NNU_06466-RA1	GO:0005524	GO:0004672	GO:0016021
NNU_07308-RA1	GO:0003677	GO:0005634	GO:0006355	GO:0006351
NNU_07666-RA1	GO:0008152	GO:0016746
NNU_07790-RA1	GO:0016021	GO:0005215
NNU_07870-RA1	GO:0005774	GO:0009505
NNU_08091-RA1	GO:0006886	GO:0030126	GO:0005198	GO:0016192	GO:0000139
NNU_08774-RA1	GO:0008289	GO:0005634	GO:0006355	GO:0043565
NNU_09319-RA1	GO:0003677	GO:0016491
NNU_09373-RA1	GO:0004252
NNU_09593-RA1	GO:0009733
NNU_09618-RA1	GO:0016021
NNU_09928-RA1	GO:0003700
NNU_09940-RA1	GO:0043531
NNU_10119-RA1	GO:0005634	GO:0005737
NNU_10126-RA1	GO:0030246	GO:0004565	GO:0005618	GO:0005975	GO:0005773
NNU_10620-RA1	GO:0008289	GO:0003677	GO:0005634
NNU_10749-RA1	GO:0016174	GO:0043069	GO:0052542	GO:0009723	GO:0002679	GO:0033500	GO:0007231	GO:0050664	GO:0005509	GO:0004601	GO:0016021	GO:0010119	GO:0005886	GO:0050665
NNU_10993-RA1	GO:0055085	GO:0016021
NNU_11027-RA1	GO:0003677	GO:0005634	GO:0006355	GO:0006351
NNU_11121-RA1	GO:0005524	GO:0004672
NNU_11454-RA1	GO:0016021	GO:0015171
NNU_11499-RA1	GO:0080043	GO:0043231	GO:0008152	GO:0080044	GO:0016758
NNU_11662-RA1	GO:0016021	GO:0006629	GO:0016717
NNU_11886-RA1	GO:0006520	GO:0004795	GO:0030170	GO:0005737
NNU_11990-RA1	GO:0005623	GO:0045454
NNU_12069-RA1	GO:0006614	GO:0005525	GO:0005047	GO:0003924	GO:0005785
NNU_12110-RA1	GO:0051260
NNU_12297-RA1	GO:0016021
NNU_12324-RA1	GO:0045490	GO:0045330	GO:0005618	GO:0004857	GO:0030599	GO:0042545
NNU_12453-RA1	GO:0004842	GO:0016874
NNU_12471-RA1	GO:0055085	GO:0005509	GO:0016021
NNU_12749-RA1	GO:0016021	GO:0008324
NNU_12931-RA1	GO:0009055	GO:0016021
NNU_13118-RA1	GO:0005524	GO:0019538
NNU_13132-RA1	GO:0003677	GO:0005634	GO:0006355	GO:0009734	GO:0006351
NNU_13147-RA1	GO:0008289	GO:0003677	GO:0005634
NNU_13188-RA1	GO:0003677	GO:0005634
NNU_13392-RA1	GO:0003677	GO:0005634
NNU_13495-RA1	GO:0006886	GO:0030126	GO:0005198	GO:0016192
NNU_13847-RA1	GO:0008152	GO:0016787	GO:0005623	GO:0045454
NNU_14039-RA1	GO:0005815	GO:0000922	GO:0005874	GO:0000923	GO:0005200	GO:0005737	GO:0007020	GO:0000930	GO:0043015	GO:0090307	GO:0051321	GO:0051415	GO:0031122
NNU_14089-RA1	GO:0016021
NNU_14096-RA1	GO:0005524
NNU_14139-RA1	GO:0012505	GO:0006885	GO:0016021	GO:0015672	GO:0015299
NNU_14823-RA1	GO:0016491
NNU_15030-RA1	GO:0016762	GO:0004553	GO:0048046	GO:0005618	GO:0010411	GO:0042546	GO:0071555
NNU_15164-RA1	GO:0003723	GO:0005634	GO:0000398	GO:0003676
NNU_15192-RA1	GO:0045490	GO:0045330	GO:0005618	GO:0004857	GO:0030599	GO:0042545
NNU_15266-RA1	GO:0016301	GO:0016021
NNU_15360-RA1	GO:0080043	GO:0043231	GO:0008152	GO:0080044	GO:0016758
NNU_15989-RA1	GO:0015266	GO:0033365	GO:0016021
NNU_16091-RA1	GO:0003677	GO:0005634	GO:0006355	GO:0009734	GO:0006351
NNU_16226-RA1	GO:0005634	GO:0010200	GO:0003676
NNU_16265-RA1	GO:0010223	GO:1901601
NNU_16389-RA1	GO:0003676
NNU_16605-RA1	GO:0005524	GO:0004386
NNU_16802-RA1	GO:0005524	GO:0042626	GO:0016021
NNU_16909-RA1	GO:0008289	GO:0003677	GO:0005634
NNU_16914-RA1	GO:0009733	GO:0009958	GO:0005524	GO:0009637	GO:0048443	GO:0009640	GO:0009926	GO:0016021	GO:0005886	GO:0009506	GO:0008361	GO:0042626	GO:0010329	GO:0009624	GO:0043481	GO:0010328
NNU_16924-RA1	GO:0003677	GO:0016491
NNU_16970-RA1	GO:0005634	GO:0005829
NNU_17688-RA1	GO:0004674	GO:0005524	GO:0016021
NNU_17735-RA1	GO:0003677	GO:0005634	GO:0006351	GO:0003700
NNU_17854-RA1	GO:0008718	GO:0016491
NNU_17862-RA1	GO:0005524	GO:0004672	GO:0016021
NNU_17908-RA1	GO:0006032	GO:0008061	GO:0016998	GO:0005975	GO:0004568
NNU_17971-RA1	GO:0004252
NNU_18087-RA1	GO:0004842
NNU_18091-RA1	GO:0055085	GO:0016021
NNU_18199-RA1	GO:0004674	GO:0005524	GO:0004672	GO:0016021
NNU_18400-RA1	GO:0004252
NNU_18488-RA1	GO:0003899	GO:0005665	GO:0003677	GO:0006366
NNU_18686-RA1	GO:0004674	GO:0005524	GO:0048544	GO:0016021
NNU_18760-RA1	GO:0003677
NNU_18882-RA1	GO:0005773
NNU_19066-RA1	GO:0080019	GO:0102965	GO:0006629
NNU_19174-RA1	GO:0005768	GO:0008168	GO:0005802	GO:0005886
NNU_19502-RA1	GO:0016021
NNU_19763-RA1	GO:0016491
NNU_19765-RA1	GO:0005524	GO:0016021	GO:0016887
NNU_19821-RA1	GO:0005524	GO:0042626	GO:0016021
NNU_19884-RA1	GO:0006302	GO:0003677	GO:0005634	GO:0006310
NNU_20655-RA1	GO:0045490	GO:0045330	GO:0005618	GO:0004857	GO:0005576	GO:0030599	GO:0042545
NNU_20763-RA1	GO:0004014	GO:0006597	GO:0008295
NNU_21361-RA1	GO:0003677	GO:0005634	GO:0003682	GO:0016301
NNU_21765-RA1	GO:0017183
NNU_21805-RA1	GO:0008270	GO:0009086	GO:0003871
NNU_22040-RA1	GO:0046872	GO:0006281	GO:0140078	GO:0140080	GO:0004518
NNU_22123-RA1	GO:0032502	GO:0006355	GO:0009658	GO:0003690	GO:0008380	GO:0009507	GO:0019843	GO:0003727	GO:0042255
NNU_22202-RA1	GO:0003677	GO:0005634	GO:0006351	GO:0003700
NNU_22223-RA1	GO:0008168
NNU_22439-RA1	GO:0003989	GO:0046872	GO:0004075	GO:0005524	GO:0006633
NNU_22972-RA1	GO:0043531
NNU_23178-RA1	GO:2001070	GO:0005524	GO:0016301
NNU_23195-RA1	GO:0046872
NNU_23591-RA1	GO:0042175	GO:0005509	GO:0005794	GO:0016021
NNU_23651-RA1	GO:0016874
NNU_23940-RA1	GO:0003333	GO:0016021	GO:0015171
NNU_24168-RA1	GO:0005524	GO:0042626	GO:0016021
NNU_24178-RA1	GO:0003677	GO:0005634	GO:0006355	GO:0009734	GO:0006351
NNU_24195-RA1	GO:0006486	GO:0016757	GO:0016021
NNU_24199-RA1	GO:0016021
NNU_24480-RA1	GO:0006886	GO:0030127	GO:0008270	GO:0006888
NNU_24933-RA1	GO:0016021
NNU_24986-RA1	GO:0008080
NNU_24988-RA1	GO:0004252
NNU_25054-RA1	GO:0005874	GO:0008017
NNU_25298-RA1	GO:0008083	GO:0008283	GO:0016021	GO:0005576
NNU_25386-RA1	GO:0016021
NNU_25878-RA1	GO:0005975	GO:0005576	GO:0071555	GO:0004650
NNU_26028-RA1	GO:0045490	GO:0045330	GO:0005618	GO:0030599	GO:0042545
NNU_26074-RA1	GO:0008289	GO:0003677	GO:0005634
NNU_26207-RA1	GO:0004674	GO:0005524	GO:0048544	GO:0016021
NNU_26447-RA1	GO:0007131	GO:0000795
NNU_26583-RA1	GO:1904668	GO:0097027	GO:0010997
NNU_26591-RA1	GO:0046872	GO:0016491
