# Supplementary material for: The Genome-Wide Identification of Long Non-Coding RNAs Involved in Floral Thermogenesis in Nelumbo nucifera Gaertn
Source: Int J Mol Sci. 2022 Apr 28;23(9):4901. doi: 10.3390/ijms23094901 (PMC9102460; doi:10.3390/ijms23094901)
Supplement: Supplementary file 1 [file ijms-23-04901-s001.zip › Table S6.xlsx]

## Sheet: Table S6
Table S6: qRT-PCR primers for validation of lncRNA expression patterns
ID	Foward Primer (5'-3')	Reverse Primer (5'-3')
LTCONS_00017652	TTGGATTGGGTCTGGTCGTG	GGAGGCGGATTTGTGAGTGA
LTCONS_00026243	GTGATCGACCTCCTTGGGTG	ACTGTCCCCATGAGCAAGTGATTCGCA
LTCONS_00027863	GCAAGCCAAATCCATCCTGT	TGAACAGTTAGCGGCGATCA
LTCONS_00033810	GGAGCTAATTTGCTGGCACG	ACTGATAGGAGCGGGAGGTT
LTCONS_00040849	GAGAGCGGGAGCTTGTAACC	GCTCAAGTCTCGTGGCTCAA
LTCONS_00049357	ACCAACATAGGCAAGACCCG	TTGTCGTCCTCGACAATGGG
LTCONS_00053185	TTCTGGGTGTTGCTTCGTGA	ACGCTAGGCGAAGCTTTCTT
LTCONS_00056257	TGGAGCACCTAACAACGCAT	ATTGCAGCCTTCTCCAGACC
LTCONS_00059466	AAGTGGGGGCATTAAGGTGG	TCCCCATTTGGAACGGACAG
LTCONS_00068897	ATTGACGTTGGTGGAGCCAT	CTACAGCGGAAGAAACCCGT
LTCONS_00014998	ATTTTGCGTTTGCAGGCACT	CCTTTCGTCCCCTTCGTCAA
LTCONS_00029959	TTAGCTGGCCTACCAATGCC	GAGAGTGAAACCTGGCGCT
ACTIN	CTTCAATGTGCCTGCCATGT	AAGGATGGCATGGGGGAGAG
