# Supplementary material for: The Genome-Wide Identification of Long Non-Coding RNAs Involved in Floral Thermogenesis in Nelumbo nucifera Gaertn
Source: Int J Mol Sci. 2022 Apr 28;23(9):4901. doi: 10.3390/ijms23094901 (PMC9102460; doi:10.3390/ijms23094901)
Supplement: Supplementary file 1 [file ijms-23-04901-s001.zip › Table S7.xlsx]

## Sheet: Table S7
Table S7: The primers used to construct the vector
ID	Foward Primer (5'-3')	Reverse Primer (5'-3')
LTCONS_00068702	CAGCCCGGGGGATCCCCAATACTTGTATGGGTCACAACATACAGCAATGAGAAAGA	AACCCGCTGTTATCCCCAATACTTGTATGGATCGATTCCTAGGTTTCAGCCA
miR164a_4	TGGAGAAGCAGGGCACGT	TCATGAAGAAACACACACAGACAC
NNU_11990	CTATAGGGCGAATTGGGTACCATGGCGGATGTTCTTCGTTTG	CGCTCTAGAACTAGTGGATCCTTATGCCGGCTTGTTCTTGG
PC	GGCATATGCAGCATCTATTCATATG	AGGGATAGCCCGCATAGTCA
PG	TTGGGAAGGGCGATCGGT	ATCTCTTCATAGCCTTATGCAGTTGC
